# Supplementary material for: Common barriers and enablers to the use of non-drug interventions for managing common chronic conditions in primary care: an overview of reviews
Source: BMC Prim Care. 2024 Apr 6;25:108. doi: 10.1186/s12875-024-02321-8 (PMC10998330; doi:10.1186/s12875-024-02321-8)
Supplement: Supplementary file 8 — Supplementary Material 8. [file 12875_2024_2321_MOESM8_ESM.xlsx]

## Sheet: Review Characteristics
Additional file 8: Review Characteristics
For table	Study number	First author	Journal	Year	DOI	Combined	Title	URL	PMID	Country of included studies	Number of included studies	Type of included studies	Analysis of included studies	Number of participants	Participant type	Participant description	Reported Condition	Coded condition	Reported intervention	Coded intervention	Coded intervention aim	Method or theory used for analysis	RoB Method (name)	RoB Method (description)	B+F Done?	RoB - AMSTAR Done?	AMSTAR Link
-2	example	Spink		2021		Spink, 2021	Common reported barriers and facilitators for self-management in adults with chronic musculoskeletal pain: A systematic review of qualitative studies	https://pubmed.ncbi.nlm.nih.gov/34416557/	?	Australia	27	qualitative or mixed methods studies	thematic analysis	487	patient	adults	chronic musculoskeletal pain including chronic low back pain, osteoarthritis, fibromyalgia and rheumatoid arthritis	musculoskeletal	self-management strategies including mindfulness, breathing techniques, cognitive behavioural therapy, acceptance and commitment therapy, pacing, goal setting, and exercise	combined	prevent	XXX	XXXX	XXX		XXX
-1	list the study ID number. Auto extracted from Endnote	last name of first author. Auto extracted from Endnote	Journal name. Auto extracted from Endnote	year published. Auto extracted from Endnote	Doi. Auto extracted from Endnote	last name of first author. Auto extracted from Endnote, year published. Auto extracted from Endnote	Title of the study, Auto extracted from Endnote	Study URL Auto extracted from Endnote	PubMed ID Auto extracted from Endnote	Countries of the included studies (if reported)	Number of studies included in the review	Type of included studies (e.g. RCT, survey), separated by comma	Type of analysis used in included primary studies	If multiple participant types, put full number here and breakdown in participant description column	Patient or clinician or ?	e.g., adults or children, clinician type (GP, nutritionist etc), including if from particular country or population group	The medical condition inclusion criteria of the review as reported by the review authors	Health condition categorised	Brief description of intervention and purpose of intervention	Intervention categorised	aim of intervention	What is the methodological theory the authors used, if any?	Name of how RoB was assessd for primary studies	Description of how was Risk of bias assessed in primary studies of systematic review? (extracted from SR)		Have I completed AMSTAR assessment?	Here is the link to complete the AMSTAR assessment
1	2	Albert FA et al	Front Public Health	2020	10.3389/fpubh.2020.00257	Albert FA et al, 2020	Functionality of Physical Activity Referral Schemes (PARS): A Systematic Review	N/A	PMC7329989	13 UK, 4 Spain, 3 Sweden, 2 Denmark, 2 Australia, 1 Netherlands, 1 New Zealand, 8 USA	27	No restriction on study design. RCTs (44.4%, n = 12), qualitative (29.6%, n = 8), longitudinal (7.4%, n = 2), case study (3.7%, n = 1), cohort study (3.7%, n = 1), mixed methods (3.7%, n = 1), cross sectional studies (3.7%, n = 1), and prospective (3.7%, n = 1).	NR	15743	patient	Adults with disease advised/counseled on PA in a single contact or referred by a health professional (e.g., a GP or nurse) to an allied health professional (e.g., physiotherapist or EP)	Sedentary/inactive, cardiovascular, overweight/obesity, musculoskeletal, diabetes, psychological, smoker, cancer, stroke	Various*	referred for PA interventions (common group supervised activities, PA counseling and advice, individualized and supervised activities, referral to other health professionals, selfadministered PA, and individualized PA prescription without supervision	Physical	Prevent	Inductive content analysis	Quality Assessment Tool for Studies with Diverse Designs (QATSDD)	The criteria included were (1) theoretical framework; (2) aims/objectives; description of research setting; (4) sample size; (5) representative sample of target group, (6) procedure for data collection; (7) rationale for choice of data collection tool(s); (8) detailed recruitment data; (9) fit between research question and method of data collection (Quantitative only) (10) fit between research qu…	Yes	Yes	https://bond.qualtrics.com/jfe/form/SV_9yIQbAnjRw1ALEq
2	17	Messina J et al	PLoS One	2017	10.1371/journal.pone.0177699	Messina J et al, 2017	A narrative systematic review of factors affecting diabetes prevention in primary care settings	https://www.ncbi.nlm.nih.gov/pmc/articles/PMC5439678/pdf/pone.0177699.pdf	PMC5439678	6 UK, 3 the Netherlands, 1 Finland, 2 USA, 2 Australia, 1 Canada	18	qualitative (semistructured interviews, focus groups, video observation, in-depth interviews, questionnaire, phone interview), quantitative (questionnaire) and mixed methods (see qual and quant)	framework analysis, thematic analysis, thematic content analysis, statistical analysis, grounded theory, content analysis	2266 (586 clinicians - 207 GPs, 251 nurses, 45 physios, 5 allied health; 1651 patients; 29 other - community leaders)	patient and clinician	Clinicians (including GPs, nurses, physios and other allied health, non-specified HCPs), patients at risk of developing T2Diabetes, and community leaders	risk of Type 2 Diabetes	Diabetes	diabetes prevention activities targetted at patients or clinicians (	Combined (specify)	Prevent	narrative synthesis and thematic analysis	Critical Appraisal Skills Program (CASP) checklist that was adapted to suit both qualitative and quantitative studies.	Study quality was assessed by the lead reviewer (JM) and verified by authors (CS, SC, RM). We examined elements ofmethodological appropriateness, data collection, and analysis, as well as the clarity and validity offindings which we used to assess the strengths and weaknesses ofeach study rather than as criteria for review inclusion or exclusion [36]. By assessing the studies on these elements, w…	Yes	Yes	https://bond.qualtrics.com/jfe/form/SV_9yIQbAnjRw1ALEq
3	26	Skoglund G et al	BMC Public Health	2022	10.1186/s12889-022-12885-8	Skoglund G et al, 2022	Facilitators and barriers for lifestyle change in people with prediabetes: a meta-synthesis of qualitative studies	https://www.ncbi.nlm.nih.gov/pmc/articles/PMC8935766/pdf/12889_2022_Article_12885.pdf	PMC8935766	8 Europe, 3 Asia, 2 South Pacific, 4 USA, 2 Canada, 1 Africa	20	Studies with qualitative analysis based on data from interviewing people at risk of developing type 2 diabetes and Mixed methods studies where the qualitative results are clearly separated from the quantitative data	Discourse analyis, content analysis, inductive content analysis, grounded theory, thematic analysis (Braun and Clarke), Ethnographic approach, empirical phenomenology approach, thematic analysis,	552	patient	People aged > 18 years and over living in a home-based environment who were recently (within one year) have been screened for risk of developing type 2 diabetes and diagnosed with prediabetes detected by measuring HbA1c level or fasting plasma glucose, or with an oral glucose tolerance test	Pre-diabetes	Diabetes	Lifestyle change or maintenance (community-based lifestyle intervention programs or lifestyle change through consultations with health care providers (no intervention involved)) - diet or exercise generally	Combined (specify)	Prevent	Thematic synthesis	Critical Appraisal Skills Program (CASP) checklist for qualitative research	The checklist guides the reviewer when assessing the validity, result and relevance of each study. After this initial independent assessment, the results of the appraisal were discussed, and a third reviewer was consulted to resolve any disagreements. There was an agreement that no studies were to be excluded based on the quality appraisal. However, an assessment of methodological quality would p…	Yes	Yes	https://bond.qualtrics.com/jfe/form/SV_9yIQbAnjRw1ALEq
4	35	Wandell PE et al	Family Practice	2018	https://dx.doi.org/10.1093/fampra/cmx137	Wandell PE et al, 2018	Barriers and facilitators among health professionals in primary care to prevention of cardiometabolic diseases: A systematic review	https://ovidsp.ovid.com/ovidweb.cgi?T=JS&CSC=Y&NEWS=N&PAGE=fulltext&D=psyc15&AN=2018-37605-006	?	9 UK, 4 Canda, 4 Netherlands, 3 Australia, 2 Denmark, 2 Germany, Argentina, France, New Zealand, Singapore	28	Qualitative (interview, focus groups, witness seminar, phone interview, open ended questions), quantitative (phone survey, postal survey, observational), mixed methods (interviews, survey with open ended questions)	NR	6853 (6536 GPs, 135 Nurses, 125 Other HCPS including community mental health staff, healthcare assistants, social workers), 57 Healthcare administrators including practice managers, medical receptionists and area managers)	other (specify in note)	health care professionals	Cardiometabolic disease (CVD, type 2 diabetes, chronic kidney disease)	Cardiovascular	selective prevention programmes	Combined (specify)	Prevent	To systematize the information, we categorized the articles by the type of barrier/facilitator they focused on, as others have previously described (29–31). In short, we organized the barriers and facilitating factors from the retained articles into structural (related to local, regional and national health care systems), organizational (related to local, regional and national health care systems…	Mixed Methods Appraisal Tool (MMAT)	The bias discovered by the use of the MMAT tool or by the authors’ assessment of the included studies was recorded (e.g. response rates in quantitative studies below 60%). If no bias was discovered in the quality assessment or by the authors’ assessment, ‘no bias’ was reported. The relevant content in the qualitative and quantitative studies was extracted in a similar fashion from the result sect…	Yes	Yes	https://bond.qualtrics.com/jfe/form/SV_9yIQbAnjRw1ALEq
5	5	Christensen ME et al	Disabil Rehabil	2016	10.3109/09638288.2015.1091859	Christensen ME et al, 2016	The intention to exercise and the execution of exercise among persons with multiple sclerosis--a qualitative metasynthesis	N/A	?	4 New Zealand, 3 USA, 2 UK	9	qualitative (semi-structured interviews, focus groups)	interpretive phenomenological analysis, general inductive approach, grounded theory, analytic induction, inductive thematic analysis	133 (131 patients, 2 clinicians)	patient and clinician	adults with MS, physiotherapists	multiple sclerosis	Neurological	exercise and maintenance of exercise in their everyday life	Physical	Treat/manage	qualitative metasynthesis (Sandelowski and Barroso)	Consolidated Criteria for Reporting Qualitative Research (COREQ)	The COREQ comprises 32 items relating to important aspects of the research team, study methods, context of the study, findings, analysis and interpretations. The items are grouped into three domains: research team and reflexivity, study design, and data analysis and reporting. The three domains are even further divided into eight subheadings. Study classifications and details were initially extra…	Yes	Yes	https://bond.qualtrics.com/jfe/form/SV_9yIQbAnjRw1ALEq
6	6	Dash K et al	Diabet Med	2020	10.1111/dme.14299	Dash K et al, 2020	A qualitative synthesis of the perceived factors that affect participation in physical activity among children and adolescents with type 1 diabetes	https://onlinelibrary.wiley.com/doi/pdfdirect/10.1111/dme.14299?download=true	?	9 UK, 1 Australia, 1 Brazil, 1 Ireland, 1 Sweden, 1 USA	14	qualitative and mixed methods (interviews and focus groups)	thematic analysis, descriptive phenomenological analysis, interpretive phenomenological analysis, content analysis	270	other (specify in note)	105 children or adolescents with type 1 diabetes, 108 family members, 37 teachers and 20 healthcare professionals.	Type 1 diabetes	Diabetes	participation in physical activity	Physical	Treat/manage	Analytical thematic analysis, as described by Thomas and Harden [25], was used for the qualitative synthesis	Critical Appraisal Skills Programmes (CASP) checklist for qualitative research	The Critical Appraisal Skills Programmes (CASP) checklist for qualitative research was used to assess the methodological quality of the included studies [24]. Assessment for each included study was performed by K.D., and subsequently discussed with the additional review authors, E.G and H.Q. No studies were excluded based on quality assessment.	Yes	Yes	https://bond.qualtrics.com/jfe/form/SV_9yIQbAnjRw1ALEq
7	12	Hilberdink B et al	Patient Education & Counseling	2020	10.1016/j.pec.2019.12.017	Hilberdink B et al, 2020	How to optimize exercise behavior in axial spondyloarthritis? Results of an intervention mapping study	https://search.ebscohost.com/login.aspx?direct=true&db=c8h&AN=142869416&site=ehost-live&scope=site	?	NR	23	Quant, qual, reviews (cross sectional, qualitative, review, RCT, prospective, longitudinal, delphi)	NR	10833	patient	people with ankylosing spondylitis, spondyloarthritic and rhematoid arthritis	Axial spondyloarthritis	Musculoskeletal	exercise behaviour	Physical	Treat/manage	intervention mapping study	Not assessed	Not assessed	Yes	Yes	https://bond.qualtrics.com/jfe/form/SV_9yIQbAnjRw1ALEq
8	13	Hurley M et al	Cochrane Database Syst Rev	2018	10.1002/14651858.CD010842.pub2	Hurley M et al, 2018	Exercise interventions and patient beliefs for people with hip, knee or hip and knee osteoarthritis: a mixed methods review	N/A	PMC6494515	4 UK, 3 NZ, 1 Australia, 1 Canada, 1 Sweden, 1 Iceland, 1 Netherlands	12	Qualitative studies reporting the views and opinions of participants of exercise-based programmes (in depth interviews, focus groups, semi-structured interviews, diary, survey,	Constant comparative, thematic analysis, inductive thematic analysis framework thematic synthesis, grounded theory, constant comparison, general inductive approach, phenomenological analysis, interpretational analysis	197	patient	adults aged 45 years or older, with a clinical diagnosis of OA (as defined by the study) or selfreported chronic hip or knee (or both) pain (defined as more than six months' duration).	OA or chronic hip/knee pain	Musculoskeletal	Exercise-based rehabilitation programmes with land or water based activities delivered at home, in primary care or community. Some had education components	Physical	Treat/manage	framework synthesis used in previous EPPI-Centre reviews (Lorenc 2008; Oliver 2008). Framework Figure 1: Complex reciprocal inter-relationship between pain, physical and psychosocial function and exercise	EPPI-Centre	We assessed each study according to the extent to which they provide explicit description of: aims and objectives; • methodology, including systematic data collection methods; • participants; • context, detailing factors important for interpreting the results; • data analysis to establish dependability and validity. Two review authors (KD, HH) judged the quality of studies containing people's vie…	Yes	Yes	https://bond.qualtrics.com/jfe/form/SV_9yIQbAnjRw1ALEq
9	14	Kanavaki AM et al	BMJ Open	2017	10.1136/bmjopen-2017-017042	Kanavaki AM et al, 2017	Barriers and facilitators of physical activity in knee and hip osteoarthritis: a systematic review of qualitative evidence	https://www.ncbi.nlm.nih.gov/pmc/articles/PMC5770915/pdf/bmjopen-2017-017042.pdf	PMC5770915	2 UK, 2 Canada, 1 NS, 1 Denmark, 1 USA, 1 Iceland, 1 Sweden, 1 Netherlands	10	Qualitative studies (interviews, focus groups, semistructured interviews)	constant comparative, general inductive thematic approach, framework method, directed content analysis, grounded theory, phenomenology, interpretational analysis	173	patient	adults with physician diagnosed or radiographic (Kellgren and Lawrence grade ≥2) hip or knee OA or met classification criteria for OA at these joints.	hip or knee OA	musculoskeletal	Physical activity, including structured or lifestyle based	Physical	Treat/manage	thematic synthesis.	Critical Appraisal Skills ProgrammeQualitative Checklist	Quality appraisal aimed to assess the reporting, methodological rigour and conceptual consistency of the included studies33 and to identify and discard low-quality studies. Two approaches were used, which complement each other31: (a) the Critical Appraisal Skills ProgrammeQualitative Checklist.34 Studies were rated as high, medium and low quality if they met ≥8, 5–7 and 4 or fewer criteria, respe…	Yes	Yes	https://bond.qualtrics.com/jfe/form/SV_9yIQbAnjRw1ALEq
10	16	Learmonth YC et al	Disabil Rehabil	2016	10.3109/09638288.2015.1077397	Learmonth YC et al, 2016	Physical activity and exercise training in multiple sclerosis: a review and content analysis of qualitative research identifying perceived determinants and consequences	N/A	?	NR	19	Qualitative and mixed-methods studies (focus group, f2f interview, telephone interview)	general inductive, interpretative phenomenology, thematic content analysis, general inductive, interpretative description	235	patient	people with a diagnosis of multiple sclerosis	multiple sclerosis	Neurological	physical activity or exercise participation (self-directed, group exercise, resistance training, advice, strength and balance, aerobic exercise, pilates, guided home based)	Physical	Treat/manage	inductive coding to social cogntiive theory and physical activity for people with disabilities (SCT and PAD)	McMaster Critical review form	We scored each study based on whether each category of the McMaster qualitative review form was met (Appendix). Scores of 0–24 were obtained from summation of all items, with higher scores indicating higher methodological quality [40]. There is no current literature indicating what cut-off scores are indicative of overall study quality (i.e. moderate quality or high quality), as such we rated stu…	Yes	Yes	https://bond.qualtrics.com/jfe/form/SV_9yIQbAnjRw1ALEq
11	20	Newitt R et al	Disabil Rehabil	2016	10.3109/09638288.2014.996676	Newitt R et al, 2016	Understanding factors that influence participation in physical activity among people with a neuromusculoskeletal condition: a review of qualitative studies	N/A	?	4 US, 3 UK, 2 Netherlands, 2 New Zealand, 2 Sweden, 2 Canada.	15	qualitative (focus group or interviews)	NR	196	patient	participants with neuromusculosketal conditions (spinal cord injury, multiple sclerosis, cerebral palsy, parkinsons, traumatic brain injury, motor neurone disease, muscular dystrophy, myelomeningocele, acquired brain injury and rheumatoid arthritis (n¼2	neuromusculoskeletal condtions	Other (specify)	physical activity	Physical	Treat/manage	framework analysis (International Classification of Functioning, Disability and Health)	McMaster University Occupational Therapy Evidence-Based Practice Research Group	When considering the reliability and validity of studies, rigour is used as a way of evaluating qualitative research [18]. Trustworthiness is the principal concept when considering rigour, and the four components of trustworthiness are credibility, transferability, dependability and confirmability [23]. To illustrate the methodological rigour and trustworthiness of each study included in this rev…	Yes	Yes	https://bond.qualtrics.com/jfe/form/SV_9yIQbAnjRw1ALEq
12	31	Tierney S et al	Health Psychology	2011	10.1037/a0022848	Tierney S et al, 2011	What Can We Learn From Patients With Heart Failure About Exercise Adherence? A Systematic Review of Qualitative Papers	https://search.ebscohost.com/login.aspx?direct=true&db=c8h&AN=108243356&site=ehost-live&scope=site	?	UK, USA, Sweden and Canada (numbers NR)	20	qualitative (focused interviews, focus group, semi-structured interviews, narrative interviews, unstructured interviews, individual interviews, small group interviews)	Thematic analysis, content analysis, phenomenological analysis, constant comparative analysis, interpretive phenomenological analysis)	306	patient	patients with heart failure still able to engage in exercise (not palliative care patients)	Heart Failure	Cardiovascular	Exercise/activity	physical	Treat/manage	Framework analysis	JBI Qualitative Assessment and Review Instrument (QARI).	To ensure that included research was adequately robust, the authors employed a proforma developed by the Joanna Briggs Institute (JBI, 2008), which has been extensively used to combine qualitative studies. This proforma assesses issues such as clarity of objectives, data collection, analysis, ethical issues and conclusions drawn (for further details go to http://www.joannabriggs.edu.au/services/s…	Yes	Yes	https://bond.qualtrics.com/jfe/form/SV_9yIQbAnjRw1ALEq
13	33	Vadas D et al	Disabil Rehabil	2021	10.1080/09638288.2021.1968512	Vadas D et al, 2021	Understanding the facilitators and barriers of stroke survivors' adherence to recovery-oriented self-practice: a thematic synthesis	https://www.tandfonline.com/doi/full/10.1080/09638288.2021.1968512	?	4 USA, 5 Europe (Germany, UK, Netherlands, Norway, Sweden), 1 Singapore,1 India, 1 Australia.	12	Qualitative (semi-structured interviews, focus group)	thematic synthesis, content analysis, grounded theory, phenomenological analysis	150 (131 patients, 10 caregivers, 9 coaches)	other (specify in note)	post-stroke adult population, over 18 years of age, with or without combined input from other parties.	Stroke	Cardiovascular	Exercise programs	physical	Treat/manage	Thematic synthesis was used, following the approach outlined by Thomas and Harden	CASP checklist tool for qualitative studies	The first reviewer (D.V.) reviewed and assessed all studies while the second reviewer (K.P.) only assessed two studies as it seemed that there was a good level of agreement between the reviewers regarding the quality of the components in the assessed studies. Hence, it was felt that the first reviewer was appropriately using the tool to be able to continue appraising papers alone. Balancing the n…	Yes	Yes	https://bond.qualtrics.com/jfe/form/SV_9yIQbAnjRw1ALEq
14	7	Davenport K et al	Psychology & Psychotherapy: Theory, Research & Practice	2019	10.1111/papt.12197	Davenport K et al, 2019	Individual experiences of psychological‐based interventions for bipolar disorder: A systematic review and thematic synthesis	https://bpspsychub.onlinelibrary.wiley.com/doi/10.1111/papt.12197	?	9 UK, 1 Brazil	10	qualitative (semi-structured or open-ended interviews and thematic analysis as the qualitative methodology,qualitative data from participant feedback on post-session Helpful Aspects of Therapy forms, IPA)	thematic synthesis, interpretive phenomenological analysis	155	patient	. In total, there were 155 participants, with ages ranging from 20 to 76 years. Of the 155 participants in the studies, 90 were female.	Bipolar disorder	Mental	7 focused on psychoeducation and relapse prevention interventions (content of these interventions included evaluating the causes of BD, understanding early warning signs and triggers, focusing on lifestyle factors, medication and non-pharmacological treatments and developing coping strategies). Other psychological interventions included cognitive analytic therapy, mindfulness based cognitive ther…	Psychological	Treat/manage	thematic synthesis based on the method described by Thomas and Harden (2008)	Critical Appraisal Skills Programme for qualitative research	The tool assesses 10 key areas, including suitability and appropriateness of qualitative method, recruitment strategy, consideration of ethical issues and data analysis methods. An overall quality rating was assigned to each paper: ‘satisfactory’, ‘unable to evaluate’ due to insufficient information, or ‘fatally flawed’ and must therefore be treated with caution (Dixon-Woods et al., 2007). The qu…	Yes	Yes	https://bond.qualtrics.com/jfe/form/SV_9yIQbAnjRw1ALEq
15	9	Finazzi E et al	Clin Psychol Psychother	2022	10.1002/cpp.2650	Finazzi E et al, 2022	Service users experience of psychological interventions in primary care settings: A qualitative meta-synthesis	https://onlinelibrary.wiley.com/doi/10.1002/cpp.2650	?	17 United Kingdom, 2 Sweden, 1 Switzerland, 1 Norway, 1 Ireland.	22	qualitative and mixed methods (semi-structured interviews, focus groups, online questionnaire, verbal feedback)	thematic analysis, interpretive phenomenological analysis, grounded theory, framework analysis, qualitative content analysis, systematic text condensation, constant comparative method, Foucauldian discourse analysis	275	patient	adult service users' receiving psychological interventions for mild to moderate mental health issues in primary care mental health services	mild to moderate mental health issues	Mental	Broad range of psychological interventions (CBT, mindfulness-based cognitive therapy, guided self help, Counselling for Depression, and Dynamic Interpersonal Therapy) delivered in different formats such as face-to- face, online, and telephone, as well as group sessions, and including cultural adaptations	Psychological	Treat/manage	thematic synthesis methodology (Thomas & Harden, 2008)	Critical Appraisal Skills Programme (CASP) qualitative tool	The 10 criteria appraise research quality mainly in three areas, that is, study validity, results, and their local utility. In particular, CASP is based on a grading system per criterion, giving a score of 1 if the criterion was ‘met’, 0.5 if you ‘cannot tell’, and 0 if it is ‘not met’. Criterion scores were then summed for each study generating a global rating. Following Butler et al. (2016), pr…	Yes	Yes	https://bond.qualtrics.com/jfe/form/SV_9yIQbAnjRw1ALEq
16	25	Scope A et al	Br J Health Psychol	2021	10.1111/bjhp.12521	Scope A et al, 2021	The acceptability of primary care or community-based behavioural interventions for persistent physical symptoms: Qualitative systematic review	N/A	?	NR	12	Qualitative, mixed methods, or qualitative embedded in trials or process evalutation (Interview, semi-structured interview, open ended questions, case studies,	NR	178 (130 patients, 48 HCPs - 24 GPs, 10 physio, 8 CBT therapists, 6 nurses)	patient and clinician	Patients meeting the criteria for PPS, MUS, MUPS, and somatoform disorders. Health care providers who had delivered behavioural interventions designed for these patients were also included	medically unexplained symptoms, Chronic fatigue syndrome/myalgic encephalomyelitits, chronic low back pain, medically unexplained physical symptoms	Other (specify)	behavioural interventions (symptom clinic, rehabilitation and supportive listening, cognitive functional theray, reattribution, CBT and mindfulness stress reduction, humanistic group counselling, BodyMind Approach group intervention)	Psychological	Treat/manage	Thematic synthesis and Confidence in the Evidence from Reviews of Qualitative research (GRADECERQual)	adapted form of the CASP checklist for qualitative research	Inclusion criteria for study design were broad, with any study presenting qualitative evidence being eligible. Therefore, a study quality checklist for qualitative studies was developed prior to study screening to allow flexibility in accommodating findings from studies with research designs that were not primarily qualitative in nature (see Table 2). No studies were excluded on the basis of qual…	Yes	Yes	https://bond.qualtrics.com/jfe/form/SV_9yIQbAnjRw1ALEq
17	3	Boocock RC et al	J Hum Nutr Diet	2021	10.1111/jhn.12875	Boocock RC et al, 2021	Clinicians' perceived barriers and enablers to the dietary management of adults with type 2 diabetes in primary care: A systematic review	https://onlinelibrary.wiley.com/doi/full/10.1111/jhn.12875	33761151	5 UK, 4 USA, 2 Europe, 2 Middle East and 1 New Zealand.	14	Qualitative, quantitative descriptive and mixed methods (using surveys and questionnaires)	NR	3046	clinician	adult primary care healthcare professionals (382 nurses, 2652 general practitioners and 12 other clinicians)	adults with type 2 diabetes managed in primary care	Diabetes	primary care- based dietary management	Nutrition	Treat/manage	Thematic synthesis using Framework Method and GRADE	NICE Methodology checklist for qualitative studies	Risk of bias of individual studies at study level was assessed using the NICE Methodology checklist for qualitative studies36 by two researchers. Inconsistencies between the researchers was resolved through full team review and discussion. Results are incorporated through narrative synthesis.	Yes	Yes	https://bond.qualtrics.com/jfe/form/SV_9yIQbAnjRw1ALEq
18	29	Spencer A et al	Nurse Practitioner	2012	10.1097/01.NPR.0000410278.75362.a2	Spencer A et al, 2012	Hypertensive African American women and the DASH diet	https://search.ebscohost.com/login.aspx?direct=true&db=c8h&AN=108157414&site=ehost-live&scope=site	?	13 USA	13	NR	NR	NR	patient	African American women with hypertension or prehypertension	Hypertension or pre-hypertension	Cardiovascular	DASH diet	Nutrition	Treat/manage	Integrative review	Not assessed	Not reported	Yes	Yes	https://bond.qualtrics.com/jfe/form/SV_9yIQbAnjRw1ALEq
19	10	Hall AM et al	Implement Sci	2019	10.1186/s13012-019-0884-4	Hall AM et al, 2019	Physician-reported barriers to using evidence-based recommendations for low back pain in clinical practice: a systematic review and synthesis of qualitative studies using the Theoretical Domains Framework	https://www.ncbi.nlm.nih.gov/pmc/articles/PMC6505266/pdf/13012_2019_Article_884.pdf	PMC6505266	8 countries: 3 UK, 2 Canada, 1 New Zealand, 1 Germany, 1 USA, 1 Australia, 1 Netherlands, 1 Ireland	11	qualitative method (e.g. focus group, interview)	NR	256	clinician	physicians	low back pain	musculoskeletal	patient education on activity (Provide advice on self-management strategies with education about their condition and the associated harms of bed rest and benefits of remaining active with staged resumption of normal activities where necessary.); refer to other treatments (referring patients for adjunct treatments such as physiotherapy, chiropractic, cognitive behavioural treatment, or pain manage…	Combined (specify)	Treat/manage	Theoretical domains framework	Critical Appraisal and Skills Programme (CASP) in combination with the Consolidated criteria for reporting qualitative research (COREQ)	Two reviewers (AH, SS) independently assessed reporting quality using the Critical Appraisal and Skills Programme (CASP) in combination with the Consolidated criteria for reporting qualitative research (COREQ) 32-item checklist [20, 21]. The CASP checklist includes ten reporting categories (aims, approach, design, recruitment, data collection, analysis, researcher-participant relationship, ethica…	Yes	Yes	https://bond.qualtrics.com/jfe/form/SV_9yIQbAnjRw1ALEq
20	11	Havas K et al	J Ren Care	2016	10.1111/jorc.12140	Havas K et al, 2016	Self-management support for people with chronic kidney disease: Patient perspectives	https://onlinelibrary.wiley.com/doi/10.1111/jorc.12140	?	3 America,3 Australia, 2 Canada, 2 England, 1 New Zealand and 1 Singapore	12	qualitative and mixed methods (7 used individual qualitative interviews only, 1 used focus groups only, 1 used interviews and focus groups 1 used structured interview to create quantitative data. 1 used interviews and a quantitative instrument. 1 article was a review including both qualitative and quantitative studies.	thematic analysis, content analysis, narrative summary, Heideggerian Hermeneutics	327 + review of 25 studies	patient	adults with CKD	chronic kidney disease	Renal	self-management support	Self-management (specify)	Treat/manage	Narrative analysis	Consolidated Criteria for Reporting Qualitative Research (COREQ)	NR	Yes	Yes	https://bond.qualtrics.com/jfe/form/SV_9yIQbAnjRw1ALEq
21	18	Miles C et al	NPJ Prim Care Respir Med	2017	10.1038/s41533-017-0056-4	Miles C et al, 2017	Barriers and facilitators of effective self-management in asthma: systematic review and thematic synthesis of patient and healthcare professional views	https://www.ncbi.nlm.nih.gov/pmc/articles/PMC5634481/pdf/41533_2017_Article_56.pdf	PMC5634481	23 USA, 12 UK, 6 Australia, 3 Canada, 3 Taiwan, 2 Denmark, 2 Singapore, 2 Netherlands, 1 Germany, 1 New Zealand, 1 Thailand	56	Qualitative (interviews, focus groups, diary or journal, online free text, recording of clinical consultation)	NR	NR	other (specify in note)	Children, adolescents and adults with asthma, carers, HCP, school staff	asthma	Respiratory	self-management (tasks undertaken to manage a chronic condition) Interventions included use of action plans, guidelines, internet and text message interventions to improve aspects of self-management; educational interventions in the form of a booklet or DVD; and medication reviews	Self-management (specify)	Treat/manage	thematic synthesis, following the process described by Thomas and Harden	Critical Appraisal Skills Programme (CASP) appraisal tool for qualitative research	The tool asks 10 questions to assess the validity, relevance and results of findings. In line with best practice,86 50% of papers were rated by two authors (CM or SK, and EAC). Minor discrepancies were discussed and resolved. Major discrepancies were resolved in discussion with one other author.	Yes	Yes	https://bond.qualtrics.com/jfe/form/SV_9yIQbAnjRw1ALEq
22	21	Nguyen TNM et al	Worldviews Evid Based Nurs	2022	10.1111/wvn.12563	Nguyen TNM et al, 2022	Systematic review of perception of barriers and facilitators to chronic disease self-management among older adults: Implications for evidence-based practice	N/A	?	8 US, 1 Thailand, 1 Singapore, 1 Sweden, 1 China, 1 South Korea	13	qualitative or mixed methods (focus groups, interviews)	NR	289	patient	adults aged 60 years and older with common chronic conditions	Type 2 diabetes, Chronic kidney disease, hypertension, arthritis, heart failure, gout, COPD, muliple chronic diseases, asthma	Other (specify)	self- management (daily activities that patients undertake to manage their health conditions, involving the management of medicine, behavior, role, and emotion)	Self-management (specify)	Treat/manage	meta- aggregation (Lockwood)	JBI Qualitative Assessment and Review Instrument (QARI).	Quality appraisal was conducted by four reviewers (TNMN, LW, RS, GD)	Yes	Yes	https://bond.qualtrics.com/jfe/form/SV_9yIQbAnjRw1ALEq
23	23	Othman N et al	European Journal of Integrative Medicine	2020	10.1016/j.eujim.2020.101228	Othman N et al, 2020	Factors affecting self-management among adolescents and youths with type 2 diabetes mellitus: A meta-synthesis	http://dx.doi.org/10.1016/j.eujim.2020.101228	?	6 US, 2 Canada, 1 UK	9	Qualtiative or mixed methods with separate qual data (focus group, semi-structured interviews)	Inductive approach, modified grounded theory, consensual qualitative research methods, grounded theory, thematic analysis)	156 (92 patient, 56 caregiver, 8 HCP)	other (specify in note)	young people age 10 to 24-year-old with T2DM, and primary caregivers and HCPs who involve in the caring and managing of AYwith T2DM.	type 2 diabetes	Diabetes	diabetes self management	Self-management (specify)	Treat/manage	Thematic analysis (initial coding framework underpinned by the social-ecological theory)	CASP qualitative checklist	The quality of the included studies was independently appraised by two investigators. The CASP checklist has three sections. Section A consists of 6 items to assess the methodology of the research. Section B consists of 3 items to evaluate the findings of the study, and lastly, section C contains 1 item to determine the value (i.e. the contribution of the study, identification of new research are…	Yes	Yes	https://bond.qualtrics.com/jfe/form/SV_9yIQbAnjRw1ALEq
24	28	Spenceley SM et al	Canadian Journal of Nursing Research	2006		Spenceley SM et al, 2006	Self-care from the perspective of people living with diabetes	https://search.ebscohost.com/login.aspx?direct=true&db=c8h&AN=106367130&site=ehost-live&scope=site	?	10 USA, 2 UK, 3 Canada, 1 New Zealand	16	Qualitative, quantative, mixed methods	NR	NR	patient	adutls living with diabetes type 1 or type 2	Diabetes	Diabetes	self-care	Self-management (specify)	Treat/manage	Integrative review narrative synthesis	Qualitative: modified research appraisal tool based upon the work of Duffy; Quantitative: odified appraisal tool developed by Cummings and Estabrooks	The 13 qualitative studies were assessed by the first author and an independent rater using a modified research appraisal tool based upon the work of Duffy (1985), Eakin and Mykhalovskiy (2003), and Mays and Pope (2000).The modified instrument was reviewed for content validity by an expert in qualitative health research, and the process of appraisal was guided by the following assumptions: (a) qu…	Yes	Yes	https://bond.qualtrics.com/jfe/form/SV_9yIQbAnjRw1ALEq
25	32	Trappes-Lomax T	Journal of Integrated Care	2016	10.1108/JICA-05-2015-0019	Trappes-Lomax T, 2016	Self-care for people coping with long-term health conditions in the community	https://search.ebscohost.com/login.aspx?direct=true&db=c8h&AN=114398377&site=ehost-live&scope=site	?	19 UK, 8 USA, 2 Canada, 4 Australia, 1 Denmark,1 Netherlands	37	Qualitative (f2f interviews, focus groups, videos of consultations, phone interviews, diary, content analysis of discussion board) and other (nested in trials, online, surveys and reviews)	qualitative analysis, thematic analysis, framework approach, review, constant comparativ emethod, content analysis, inductive thematic analysis, meta-synthesis with meta-ethnographic approach, critical intergrative review, grounded theory approach	2263 (1805 patients, 458 HCPs + reviews not reports + internet discussion board	patient and clinician	service users and/or GPs and other HCPs	chronic illness, diabetes, respiratory conditions, coronary heart disease, cystic fibrosis, HIV, Cancer, hypertension, back pain, atopic dermatitis, osteoarthritis, inflammatory bowel disease, anxiety, depression, menorrhagia, irritable bowel syndrome, asthma,	Other (specify)	Self care	Self-management (specify)	Treat/manage	Thematic analysis by subtheme	Not assessed	Not reported	Yes	Yes	https://bond.qualtrics.com/jfe/form/SV_9yIQbAnjRw1ALEq
																									1

## Sheet: Barriers and Enablers
Additional file 8: Barriers and Enablers identifid in included studies
Study	Condition	NDI	Factor type	Level of confidence	Main theme (reported)	Barrier/enabler (reported)	Relevant for?	Coded CFIR domain	Column2	Coded CFIR construct	Coded CFIR Construct (individual characteristic)	Quotes	TDF 1	TDF 2	For SoF table	Duplicate paper themes
Description of study from characteristics tab	Coded intervention from characteristics tab	coded condition from characteristics tab	Barrier/enabler/both	As described by review, GRADE-CERQual	As described by review (verbatim)	barrier/enabler as described by review (extracted verbatim)	Coded. Who does this barrier/enabler apply to? Patient, clinician, local organisation, healthcare systems	CFIR domains (not constructs)	N/A	CFIR construct (not domain)	Only if main CFIR is "individual role", code the individual characteristic	Any relevant original article quotes by participants (optional)	Only if main CFIR is individual	Only if main CFIR is individual	Themes by SoF table	If duplicate condition/NDI identified during screening
Boocock RC et al, 2021	Diabetes	Nutrition	barrier	high	Environmental context and resources	time for staff training	local organisation	Inner	N/A	K. Access to knowledge and information^					Lack of time for or availability of training opportunities for staff about NDI
Boocock RC et al, 2021	Diabetes	Nutrition	barrier	high	Environmental context and resources	lack of patient dietary education	local organisation	Inner	N/A	J3. Materials and equipment^**					Lack of patient education materials
Boocock RC et al, 2021	Diabetes	Nutrition	barrier	high	Environmental context and resources	Lack of clarity around minimum staffing levels for primary care- based dietary education	health system	Inner	N/A	A3. Work infrastructure**					Lack of clarity around staffing levels and qualifications
Boocock RC et al, 2021	Diabetes	Nutrition	barrier	high	Environmental context and resources	definition of a suitably qualified health professional	health system	Inner	N/A	A3. Work infrastructure**					Lack of clarity around staffing levels and qualifications
Boocock RC et al, 2021	Diabetes	Nutrition	barrier	high	Environmental context and resources	infrequent training opportunities often pitched at the incorrect level for generalist healthcare professionals	local organisation	Inner	N/A	K. Access to knowledge and information^					Lack of time for or availability of training opportunities for staff about NDI
Boocock RC et al, 2021	Diabetes	Nutrition	barrier	high	Environmental context and resources	More recently, despite attempts to free up nursing time for patient education by utilising healthcare assistants, a meagre 5– 10 min annually	clinician	Inner	N/A	J. Available resources^*					Insufficient time or staff to adequately provide NDI intervention
Boocock RC et al, 2021	Diabetes	Nutrition	enabler	high	Environmental context and resources	repetition is necessary for patients to understand educational content which can be difficult to achieve under such time constraints.	patient	Inner	N/A	J. Available resources^*					Insufficient time or staff to adequately provide NDI intervention
Boocock RC et al, 2021	Diabetes	Nutrition	barrier	high	Environmental context and resources	lack of high-quality patient education materials	local organisation	Inner	N/A	J3. Materials and equipment^**					Lack of patient education materials
Boocock RC et al, 2021	Diabetes	Nutrition	barrier	high	Environmental context and resources	dieticians not tasked with providing dietary education due to availability, reimbursement and clinician beliefs	clinician	Inner	N/A	J. Available resources^*					Insufficient time or staff to adequately provide NDI intervention
Boocock RC et al, 2021	Diabetes	Nutrition	barrier	high	Environmental context and resources	patients refuse to see a dietician because they think that they already know everything there is to know about diet	patient	IndividualRoles	IndividualCharacteritics	I. Innovation Recipients	D. Motivation		belief about capabilitites	knowledge	Overconfidence in current knowledge about NDI
Boocock RC et al, 2021	Diabetes	Nutrition	barrier	high	Environmental context and resources	not enough consultation with the dietician. I often do not know what kind of diet arrangement has been made with the patient’	clinician	Inner	N/A	B. Relational connections					Poor or fragmented connections between different healthcare providers, including referral pathways
Boocock RC et al, 2021	Diabetes	Nutrition	enabler	high	Belief about capability	Across the years and in different countries, physicians and nurses have reported feeling confident about giving dietary advice to patients	clinician	IndividualRoles	IndividualCharacteritics	H. Innovation Deliverers	D. Motivation		belief about capabilitites		Confidence to engage in discussion about NDI with patients
Boocock RC et al, 2021	Diabetes	Nutrition	enabler	high	Belief about capability	For some, positive feedback from staff and patients, alongside sufficient training bolstered that belief [confidence to give dietary advice]	clinician	IndividualRoles	IndividualCharacteritics	H. Innovation Deliverers	D. Motivation	‘I can think of quite a few people who have lost weight and their diabetes has practically disappeared’.	belief about capabilitites		Confidence to engage in discussion about NDI with patients
Boocock RC et al, 2021	Diabetes	Nutrition	enabler	high	Belief about capability	For some, positive feedback from staff and patients, alongside sufficient training bolstered that belief [confidence to give dietary advice]	clinician	Inner	N/A	K. Access to knowledge and information^					Sufficient clinician training in NDI
Boocock RC et al, 2021	Diabetes	Nutrition	enabler	high	Belief about capability	An alternative viewpoint was expressed by an advanced nurse practitioner who stated ‘I talk to people about healthy eating but I also see who else could get involved because I think it's important because they only see me fairly rarely	clinician	Inner	N/A	A3. Work infrastructure**		‘I talk to people about healthy eating but I also see who else could get involved because I think it's important because they only see me fairly rarely'			Role of nurses to support NDI activities
Boocock RC et al, 2021	Diabetes	Nutrition	barrier	high	Belief about capability	changing a patient's dietary habits was generally considered to be more challenging than medical management although the studies were older or considered of lesser quality to this review.39,42,43,48	clinician	Innovation	N/A	C. Innovation relative advantage					Relative ease of medication
Boocock RC et al, 2021	Diabetes	Nutrition	barrier	moderate	knowledge	With further exploration of that confidence in a clinician's ability to give diabetes dietary advice, gaps in nutritional knowledge have been documented.	clinician	IndividualRoles	IndividualCharacteritics	H. Innovation Deliverers	B. Capability		knowledge		Lack of knowledge about non-drug interventions or conservative management
Boocock RC et al, 2021	Diabetes	Nutrition	barrier	moderate	knowledge	Hooper and Barker44 reported that half of nurses correctly answered a series of diet- related questions compared with a fifth of general practitioners.the more specific the ‘diet’ question, the more likely clinicians felt out of their depth.	clinician	IndividualRoles	IndividualCharacteritics	H. Innovation Deliverers	B. Capability	one nurse's immediate thought to a question about how many slices of bread a patient should have daily was ‘Do you know, I’ve got absolutely no idea’.	knowledge		Lack of knowledge about non-drug interventions or conservative management
Boocock RC et al, 2021	Diabetes	Nutrition	enabler	moderate	knowledge	a nurse recognised the need to give dietary advice even if limited:14	clinician	IndividualRoles	IndividualCharacteritics	H. Innovation Deliverers	D. Motivation		social/professional role and identity		HCPs perceive delivery of non-drug intervention to be a part of their role, and act on this
Boocock RC et al, 2021	Diabetes	Nutrition	barrier	moderate	knowledge	"Some patients have had bad experiences with dieticians and refuse to go to them … I can tell the patients what is good or bad for them but for specific diet advice they still have to go to the dietician"	patient	Inner	N/A	B. Relational connections		"Some patients have had bad experiences with dieticians and refuse to go to them … I can tell the patients what is good or bad for them but for specific diet advice they still have to go to the dietician"			Poor relationship between patient and HCP due to care provision, disagreement or lack of trust
Boocock RC et al, 2021	Diabetes	Nutrition	barrier	moderate	belief about consequences	An overwhelming feeling of despondency was visible across the studies reviewed.	clinician	IndividualRoles	IndividualCharacteritics	H. Innovation Deliverers	D. Motivation		emotion		Negative emotion associated with delivering the intevention
Boocock RC et al, 2021	Diabetes	Nutrition	barrier	moderate	belief about consequences	"You know what I have to do in 10 minutes is not enough because that is the whole basis of diabetes when you think about it. It is diet. And if they can’t get that right … you’re on a losing battle …"	clinician	Inner	N/A	J. Available resources^*		"on a losing battle"			Insufficient time or staff to adequately provide NDI intervention
Boocock RC et al, 2021	Diabetes	Nutrition	barrier	moderate	belief about consequences	Nurses spoke of having little hope that a patient will change their behaviour despite repeating ‘diet’ messages, believing patients to have limited insight into their own behaviour	clinician	Inner	N/A	D2. Recipient-Centredness**					Poor or discriminatory HCP attitude of towards patient
Boocock RC et al, 2021	Diabetes	Nutrition	barrier	moderate	belief about consequences	cherry picking patients for dietary advice who they perceived to be receptive, whereas	patient	Inner	N/A	D2. Recipient-Centredness**					Poor or discriminatory HCP attitude of towards patient
Boocock RC et al, 2021	Diabetes	Nutrition	barrier	moderate	belief about consequences	others43 relied on medications rather than diet.	clinician	Innovation	N/A	C. Innovation relative advantage					Relative ease of medication
Boocock RC et al, 2021	Diabetes	Nutrition	barrier	moderate	belief about consequences	patient feelings of powerlessness, fear, denial and hesitancy resulting in poor engagement.	clinician	IndividualRoles	IndividualCharacteritics	I. Innovation Recipients	D. Motivation		emotion		Negative emotion (e.g., fear, anxiety, powerlessness) inhibit engagement with NDI
Boocock RC et al, 2021	Diabetes	Nutrition	barrier	high	intention	Patient- related factors identified above (powerlessness, fear, denial and hesitancy resulting in poor engagemen) appear to impact the patient- clinician relationship.	(clinician patient interaction)	Inner	N/A	B. Relational connections					Poor relationship between patient and HCP due to care provision, disagreement or lack of trust
Boocock RC et al, 2021	Diabetes	Nutrition	enabler	high	intention	nurses did not wish to be judgemental (when patient factors impact relationship)	clinician	Inner	N/A	D2. Recipient-Centredness**					Non-judgemental HCP attitude towards patient
Boocock RC et al, 2021	Diabetes	Nutrition	barrier	high	intention	nurses ….. failed to understand why patients were unable to change their dietary behaviours. to these nurses, a patient's unwillingness to change was in part due to previous experiences with a dietitian.	clinician	Inner	N/A	D2. Recipient-Centredness**					Poor or discriminatory HCP attitude of towards patient
Boocock RC et al, 2021	Diabetes	Nutrition	barrier	high	Intention	(the nurses believed that patients actively searched for reasons not to alter their dietary habits. )	clinician	Inner	N/A	D2. Recipient-Centredness**					Poor or discriminatory HCP attitude of towards patient
Boocock RC et al, 2021	Diabetes	Nutrition	barrier	high	intention	mismatch of dietary advice ‘Sometimes I supply information too fast. The patients are in an earlier stage of change’.	clinician	Inner	N/A	C. Communication					Timely, clear and simple communication about NDI
Boocock RC et al, 2021	Diabetes	Nutrition	enabler	moderate	behavioural regulation	Self- care in diabetes management is undisputed by the majority of clinicians;	clinician	Innovation	N/A	C. Innovation relative advantage					Don’t see role of NDI as relevant to health management (inverse)
Boocock RC et al, 2021	Diabetes	Nutrition	barrier	moderate	behavioural regulation	same majority believed less than half of patients are adherent with a recommended diet.4	clinician	Inner	N/A	D2. Recipient-Centredness**					Poor or discriminatory HCP attitude of towards patient
Boocock RC et al, 2021	Diabetes	Nutrition	barrier	moderate	behavioural regulation	view of clinicians that patients simply do not wish to comply with nutrition counselling may instead reflect a behaviour change skills gap	clinician	Inner	N/A	D2. Recipient-Centredness**		‘I do not know what the best way is to counsel patients … It is difficult to make things (action plan) concrete and do this in a structured manner’.			Poor or discriminatory HCP attitude of towards patient
Boocock RC et al, 2021	Diabetes	Nutrition	enabler	moderate	behavioural regulation	quality of this clinician- patient dialogue has been shown to predict patient self- efficacy.49	(clinician patient interaction)	Inner	N/A	B. Relational connections					High quality relationship between patient and clinician
Boocock RC et al, 2021	Diabetes	Nutrition	barrier	very low	social/professional role	twice as many nurses as general practitioners have assumed the social / professional role identity of dietary advice giver in primary care.44	local organisation	Inner	N/A	A3. Work infrastructure**					Role of nurses to support NDI activities
Boocock RC et al, 2021	Diabetes	Nutrition	barrier	very low	social/professional role	within the UK, nurses still perceive this (role of dietary advice giver in primary care) to be their responsibility to the exclusion of others. Elsewhere (outside the UK), this role falls to the dietitian	health system	IndividualRoles	IndividualCharacteritics	H. Innovation Deliverers	D. Motivation		social/professional role and identity		HCPs perceive delivery of non-drug intervention to be a part of their role, and act on this
Boocock RC et al, 2021	Diabetes	Nutrition	barrier	very low	social/professional role	Likewise [to nurses emotions], a sizeable proportion of US physicians took responsibility for their patient's failure to self- manage diabetes.46	clinician	IndividualRoles	IndividualCharacteritics	H. Innovation Deliverers	D. Motivation		emotion		Negative emotion (e.g., despondency, despair) associated with delivering the intervention
Boocock RC et al, 2021	Diabetes	Nutrition	barrier	very low	emotions	nurses providing dietary advice have expressed emotions such as isolation, uncertainty and despair.	clinician	IndividualRoles	IndividualCharacteritics	H. Innovation Deliverers	D. Motivation		emotion		Negative emotion associated with delivering the intevention
Boocock RC et al, 2021	Diabetes	Nutrition	barrier	low	social influences	obesogenic environment	patient	Outer	N/A	G. External pressure*					Sociocultural pressure related to diet, culture or gender roles
Boocock RC et al, 2021	Diabetes	Nutrition	barrier	low	social influences	peer pressure within local communities	patient	Outer	N/A	B. Local attitudes					Negative societal attitudes or pressures
Hall AM et al, 2019	musculoskeletal	Combined (specify)	barrier	moderate	knowledge (scientific rationale) - providing activity advice	[clinicians] unsure about how, why and when exercise might be helpful	health system	IndividualRoles	IndividualCharacteritics	H. Innovation Deliverers	B. Capability	“Views about activity were informed by guideline recommendations, but there was uncertainty as to how or why exercise might be helpful”	knowledge		Lack of knowledge about non-drug interventions or conservative management
Hall AM et al, 2019	musculoskeletal	Combined (specify)	enabler	moderate	knowledge (scientific rationale) - providing activity advice	“Views about activity were informed by guideline recommendations	clinician	Outer	N/A	E. Policies and Laws					Guidelines are useful to inform views about NDI
Hall AM et al, 2019	musculoskeletal	Combined (specify)	barrier	moderate	knowledge (procedural) - providing activity advice	Knowledge of what activity to advise on based on patient factors/circumstances	clinician	IndividualRoles	IndividualCharacteritics	H. Innovation Deliverers	B. Capability	“Much of the advice which participants reported conveying to patients contained mixed messages and reinforced the need to be active and protective at the same time.”	knowledge		Lack of knowledge about non-drug interventions or conservative management
Hall AM et al, 2019	musculoskeletal	Combined (specify)	barrier	moderate	knowledge (procedural) - providing activity advice	“Much of the advice which participants reported conveying to patients contained mixed messages and reinforced the need to be active and protective at the same time.”	patient	Innovation	N/A	F. Innovation complexity					Intervention contains mixed messages or counterintuitive information
Hall AM et al, 2019	musculoskeletal	Combined (specify)	barrier	moderate	social influences (intergroup conflict) - providing activity advice	Conflict between patient and physician wishes in which the physician felt the patient perceived physical activity to be counter intuitive and considered rest to be the best option	(clinician patient interaction)	Innovation	N/A	F. Innovation complexity		“Changing the belief of patients who considered rest to be the best treatment could be challenging”			Intervention contains mixed messages or counterintuitive information
Hall AM et al, 2019	musculoskeletal	Combined (specify)	barrier	moderate	social influences (intergroup conflict) - providing activity advice	Conflict between patient and physician wishes in which the physician had perception that patients did not want activity advice.	(clinician patient interaction)	Inner	N/A	D2. Recipient-Centredness**					Poor or discriminatory HCP attitude of towards patient
Hall AM et al, 2019	musculoskeletal	Combined (specify)	barrier	moderate	skills - providing activity advice	Lack of skills to negotiate why activity is ok when the patient considered rest to be the best treatment	clinician	IndividualRoles	IndividualCharacteritics	H. Innovation Deliverers	B. Capability	“GPs reported that they felt patients perceived physical activity as counter-intuitive to the ‘warning sign’ that pain signified stress to the body, and therefore, one needed to rest.”	skills		Lack of skills to clearly and effectively communicate about risk or lifestyle changes
Hall AM et al, 2019	musculoskeletal	Combined (specify)	barrier	low	Environmental context and resources (resources) - providing activity advice	Lack of time to give activity advice	local organisation	Inner	N/A	J. Available resources^*		“Limited time to …... explain advice to stay active”			Insufficient time or staff to adequately provide NDI intervention
Hall AM et al, 2019	musculoskeletal	Combined (specify)	barrier	low	Memory - providing activity advice	Forget to give advice	clinician	IndividualRoles	IndividualCharacteritics	H. Innovation Deliverers	B. Capability	“GPs forget to give advice to stay active in standard consultation”	memory, attention and decision		Forget to engage in non-drug intervention
Hall AM et al, 2019	musculoskeletal	Combined (specify)	barrier	very low	knowledge of condition (scientific rationale) - recommending conservative consultations	GPs unfamiliar with conservative interventions besides medication such as CBT	clinician	IndividualRoles	IndividualCharacteritics	H. Innovation Deliverers	B. Capability	“Most GPs were unfamiliar with the conservative interventions other than medication, such as cognitive-behavioural therapy, spinal manipulations, and exercises.”	knowledge		Lack of knowledge about non-drug interventions or conservative management
Hall AM et al, 2019	musculoskeletal	Combined (specify)	barrier	very low	knowledge (scientific rationale) - recommending conservative consultations	Do not believe that referrals to physical therapy work	clinician	Innovation	N/A	C. Innovation relative advantage		“It was striking that half of the GPs did not consider physical therapy to be beneficial at all. One said, ‘I think physical therapy is never necessary for this matter.’”			Don’t see role of NDI as relevant to health management
Hall AM et al, 2019	musculoskeletal	Combined (specify)	barrier	high	Environmental context and resources - recommending conservative consultations	Lack of (physical therapy) services	patient	Outer	N/A	C. Local conditions		“…structural barriers like lack of access to recommend treatment options prevent guideline-concordant patient management”			Lack of available goods or services to access NDI
Hall AM et al, 2019	musculoskeletal	Combined (specify)	barrier	high	Environmental context and resources - recommending conservative consultations	long wait times for physiotherapy	local organisation	Inner	N/A	J. Available resources^*					Difficulty accessing NDI service due to availability or appointment times
Albert FA et al, 2020	Various*	Physical	enabler	Not reported	N/A	Support during and after the scheme	patient	Inner	N/A	B. Relational connections		“If I could go with my husband, I would find the time”			Support and encouragement from family and friends
Albert FA et al, 2020	Various*	Physical	enabler	Not reported	N/A	Participant’s goals and motivation	patient	IndividualRoles	IndividualCharacteritics	I. Innovation Recipients	D. Motivation	“My main aim is to stay fit, and active, and mobile”	goals		Making plans and setting goals around disease management and NDI
Albert FA et al, 2020	Various*	Physical	enabler	Not reported	N/A	Professional advice and supervision	clinician	Inner	N/A	K. Access to knowledge and information^		“The thought that there would be somebody who could actually advise me on what to do, so I didn’t knacker myself I wouldn’t dare try it by myself”			Sufficient clinician training in NDI
Albert FA et al, 2020	Various*	Physical	enabler	Not reported	N/A	Incentives e.g., giving 10 pounds gift vouchers	local organisation	Inner	N/A	H. Incentive systems^					Provide incentives to motivate participation
Albert FA et al, 2020	Various*	Physical	enabler	Not reported	N/A	Social engagement with other participants	patient	Inner	N/A	B. Relational connections		“And I found the whole process valuable, particularly going along with other people who had similar problems and sharing their problems with them”			Engagement with and support from others with the same condition
Albert FA et al, 2020	Various*	Physical	barrier	Not reported	N/A	Time constraints	patient	Inner	N/A	J. Available resources^*		“I need different times, you know, that’s what I do need”			Insufficient time or staff to adequately provide NDI intervention
Albert FA et al, 2020	Various*	Physical	barrier	Not reported	N/A	Psychological/perceived negative feelings	patient	IndividualRoles	IndividualCharacteritics	I. Innovation Recipients	D. Motivation	“Anxious, scared, it was due to seeing young fit and healthy males showing off and felt intimidated”	emotion		Negative emotion (e.g., depression, anxiety) impact general wellbeing, coping and self-esteem
Albert FA et al, 2020	Various*	Physical	barrier	Not reported	N/A	Unwell	patient	IndividualRoles	IndividualCharacteritics	I. Innovation Recipients	C. Opportunity	caught virus, affected my heart and lungs and went to hospital.”	environmetnal context and resources		Symptom of condition (e.g., pain, fatigue) interfere with engagement in NDI
Albert FA et al, 2020	Various*	Physical	barrier	Not reported	N/A	Inaccessibility–Transport/venue location	patient	Outer	N/A	C. Local conditions		“There’s no direct bus”			Access to spaces and places (e.g., activities, green space) to participate in NDI
Albert FA et al, 2020	Various*	Physical	barrier	Not reported	N/A	Inadequate support	patient	Inner	N/A	B. Relational connections		“After quite a few weeks of not seeing him the counselor, that I slipped back a bit”			Poor relationship between patient and HCP due to care provision, disagreement or lack of trust
Albert FA et al, 2020	Various*	Physical	barrier	Not reported	N/A	Financial constraints	patient	IndividualRoles	IndividualCharacteritics	I. Innovation Recipients	C. Opportunity	“They charge money and its expensive”	environmetnal context and resources		Actual or perceived cost associated with interventio
Skoglund G et al, 2022	Diabetes	Combined (specify)	enabler	Not reported	Subtheme 1a: The impact of the awareness and perception of risk when diagnosed with prediabetes (Theme 1: The individual’s evaluation of the importance of initiating lifestyle change)	a vital facilitator in healthy lifestyle changes was when people became aware of being at a high risk of developing type 2 diabetes and realized the potential threat to their health. They experienced fear regarding the consequences of disease and facing an uncertain future	patient	IndividualRoles	IndividualCharacteritics	I. Innovation Recipients	D. Motivation		emotion	beliefs about consequences	Negative emotion (e.g., guilt, shame) motivated engagement with NDI
Skoglund G et al, 2022	Diabetes	Combined (specify)	enabler	Not reported	Subtheme 1a: The impact of the awareness and perception of risk when diagnosed with prediabetes (Theme 1: The individual’s evaluation of the importance of initiating lifestyle change)	experience of having family members diagnosed with diabetes and expressed the desire to stay healthy and alive for their children and grandchildren to not become a burden to their family	patient	IndividualRoles	IndividualCharacteritics	I. Innovation Recipients	D. Motivation	"There’s a big element of worry . . . like I’m on the train and I can’t stop it. You get that worry of ‘are you going to be able to stop this from getting worse?’ . . . like ‘whoa, what’s going on here?’ . . . I don’t want to become diabetic, that would be my main concern, I don’t want what comes with that. [48]	emotion	beliefs about consequences	Negative emotion (e.g., guilt, shame) motivated engagement with NDI
Skoglund G et al, 2022	Diabetes	Combined (specify)	enabler	Not reported	Subtheme 1a: The impact of the awareness and perception of risk when diagnosed with prediabetes (Theme 1: The individual’s evaluation of the importance of initiating lifestyle change)	Several participants described shock when diagnosed with prediabetes for some participants this shock motivated them for lifestyle change	patient	IndividualRoles	IndividualCharacteritics	I. Innovation Recipients	D. Motivation		emotion	beliefs about consequences	Negative emotion (e.g., guilt, shame) motivated engagement with NDI
Skoglund G et al, 2022	Diabetes	Combined (specify)	barrier	Not reported	Subtheme 1a: The impact of the awareness and perception of risk when diagnosed with prediabetes (Theme 1: The individual’s evaluation of the importance of initiating lifestyle change)	Several participants described shock when diagnosed with prediabetes; others found it difficult to identify themselves as being in an ‘at risk state’, as this conflicted with their own perceptions of having a healthy lifestyle creating a distance to future risk	patient	IndividualRoles	IndividualCharacteritics	I. Innovation Recipients	D. Motivation		beliefs about consequences	emotion	Disbelief or denial about diagnosis inhibited engagement in NDI
Skoglund G et al, 2022	Diabetes	Combined (specify)	enabler	Not reported	Subtheme 1b: The internal struggle in the process of lifestyle change (Theme 1: The individual’s evaluation of the importance of initiating lifestyle change)	Feelings of both guilt and self-blame arose with a diagnosis of prediabetes. participants in our included studies accepted a personal responsibility for their outcomes. A sense of commitment and personal responsibility to society in terms of lifestyle change and preventive behaviours	patient	IndividualRoles	IndividualCharacteritics	I. Innovation Recipients	D. Motivation		emotion		Negative emotion (e.g., guilt, shame) motivated engagement with NDI	Messina 2017: Patient responsibility for change: onus ofchange rests with the individual
Skoglund G et al, 2022	Diabetes	Combined (specify)	barrier	Not reported	Subtheme 1b: The internal struggle in the process of lifestyle change (Theme 1: The individual’s evaluation of the importance of initiating lifestyle change)	Internal struggles with self-criticism and self-blame, especially when it came to dietary changes, were described by several participants in the included studies as leading to lower self-esteem and a lack of confidence, which, in turn, inhibited the driving force for change	patient	IndividualRoles	IndividualCharacteritics	I. Innovation Recipients	D. Motivation	"How am I going to do this? It seems so overwhelming. I know I should ideally lose a hundred pounds to get back to…my ideal weight, but it seems like such an insurmountable mountain to climb that why even try?	belief about capabilitites		Low self-efficacy and confidence to manage disease
Skoglund G et al, 2022	Diabetes	Combined (specify)	barrier	Not reported	Subtheme 1b: The internal struggle in the process of lifestyle change (Theme 1: The individual’s evaluation of the importance of initiating lifestyle change)	gap between behavioural intentions and actual behaviour change amplified the negative feelings of guilt and self-blame that, in turn, lead to stress (stress -> emotional response -> reduced self control, decision making and self-regulation	patient	IndividualRoles	IndividualCharacteritics	I. Innovation Recipients	D. Motivation	"Sometimes I get very angry at myself because I don’t have the self-control to say: ‘stop eating that and go and exercise.’ Typically, I intend to do it, but then I feel anxious and I go and eat a pastry or something like that. Then after I feel terrible and I start thinking, how is it possible that I cannot get over this stress?	emotion	behavioural regulation	Negative emotion (e.g., fear, anxiety, powerlessness) inhibit engagement with NDI
Skoglund G et al, 2022	Diabetes	Combined (specify)	barrier	Not reported	Subtheme 1b: The internal struggle in the process of lifestyle change (Theme 1: The individual’s evaluation of the importance of initiating lifestyle change)	increased awareness regarding the necessity of dietary change created new cravings and temptations. having to reduce sugar and missing the sweet taste of foods were particularly challenging [34, 36, 45, 48, 51, 53], describing it as a feeling of sacrificing the good life [45].	patient	IndividualRoles	IndividualCharacteritics	I. Innovation Recipients	B. Capability		behavioural regulation		Difficulties adhering to disease management program that uses non-drug intervention
Skoglund G et al, 2022	Diabetes	Combined (specify)	barrier	Not reported	Subtheme 1b: The internal struggle in the process of lifestyle change (Theme 1: The individual’s evaluation of the importance of initiating lifestyle change)	stress and energy involved in making lifestyle changes would compromise their quality of life, also noting that they had greater concerns than progressing to diabetes	patient	IndividualRoles	IndividualCharacteritics	I. Innovation Recipients	D. Motivation		beliefs about consequences	environmetnal context and resources	Making lifestyle changes perceived as too challenging	Messina 2017: patients viewed maintaining a healthy diet as ‘expensive and time consuming’ [42]
Skoglund G et al, 2022	Diabetes	Combined (specify)	enabler	Not reported	Subtheme 1c: The importance of internal motivation and positive health feedback (Theme 1: The individual’s evaluation of the importance of initiating lifestyle change)	experienced positive health feedback among the participants facilitated lifestyle change. For example, participants from several of the studies experienced benefits from exercising, such as improved physical condition and mental well-being. This encouraged them and led to a sense of accomplishment. Improved physical condition, mental well-being, the enjoyment of different activities, and taking p…	patient	IndividualRoles	IndividualCharacteritics	I. Innovation Recipients	D. Motivation	"So, when you go outside to exercise, you feel the sunshine, you breathe in the fresh air, your body will then be good. It is for our wellbeing."	reinforcemet	optimism	Health improvements seen as result of engagement with NDI, prompting further engagement
Skoglund G et al, 2022	Diabetes	Combined (specify)	enabler	Not reported	Subtheme 1c: The importance of internal motivation and positive health feedback (Theme 1: The individual’s evaluation of the importance of initiating lifestyle change)	value of former experience with exercise and how this facilitated their self-confidence to seek new activities that gave them further positive experiences with exercise	patient	IndividualRoles	IndividualCharacteritics	I. Innovation Recipients	D. Motivation		reinforcemet	optimism	Prior positive experience with NDI (P
Skoglund G et al, 2022	Diabetes	Combined (specify)	enabler	Not reported	Subtheme 1c: The importance of internal motivation and positive health feedback (Theme 1: The individual’s evaluation of the importance of initiating lifestyle change)	exercise also became integrated into their sense of self when it became a routine and a habit. Being able to identify oneself as a person with an active lifestyle and the desire to be a good role model for one’s children were facilitators for lifestyle change	patient	IndividualRoles	IndividualCharacteritics	I. Innovation Recipients	D. Motivation		social/professional role and identity		Engagement with non-drug intervention doesn’t interfere with ‘normal’ function, sense of self or identity
Skoglund G et al, 2022	Diabetes	Combined (specify)	enabler	Not reported	Subtheme 1c: The importance of internal motivation and positive health feedback (Theme 1: The individual’s evaluation of the importance of initiating lifestyle change)	experiencing a sense of self-control that strengthened their motivation to adhere to a regular exercise regime. As with exercise, receiving positive health feedback from dietary change was described as giving a sense of mastery and self-control that facilitated maintenance.	patient	IndividualRoles	IndividualCharacteritics	I. Innovation Recipients	D. Motivation		reinforcemet	optimism	Health improvements seen as result of engagement with NDI, prompting further engagement
Skoglund G et al, 2022	Diabetes	Combined (specify)	enabler	Not reported	Subtheme 2a: The motivation in making plans and setting goals (Theme 2: Strategies and coping mechanisms for maintaining lifestyle change)	Making plans and setting goals were helpful facilitators of initiating and maintaining lifestyle change. Several studies emphasized that the process of guiding one’s own thoughts, behaviours, and feelings was important in order to make more concrete plans and set realistic and specific goals	patient	IndividualRoles	IndividualCharacteritics	I. Innovation Recipients	D. Motivation	"I established a goal. I force myself to run three laps no matter how sluggish I feel. . . If I run today, I feel that I have paid attention to my health and I feel at peace."	goals		Making plans and setting goals around disease management and NDI
Skoglund G et al, 2022	Diabetes	Combined (specify)	enabler	Not reported	Subtheme 2a: The motivation in making plans and setting goals (Theme 2: Strategies and coping mechanisms for maintaining lifestyle change)	Self-compassion was highlighted as a strategy for making plans and setting goals.Being kind to oneself was also put forward as making it easier to set attainable goals and prioritize oneself in finding the space, energy, and time for healthy changes	patient	IndividualRoles	IndividualCharacteritics	I. Innovation Recipients	D. Motivation		goals	emotion	Making plans and setting goals around disease management and NDI
Skoglund G et al, 2022	Diabetes	Combined (specify)	barrier	Not reported	Subtheme 2a: The motivation in making plans and setting goals (Theme 2: Strategies and coping mechanisms for maintaining lifestyle change)	Making time for lifestyle change was presented as a challenge in the process of making plans and reaching goals. Obligations regarding time, such as family commitments and workload, were often mentioned as barriers to participants being more physically active. In several studies, female participants described how they found it difficult to find the time for and prioritize exercise when fulfilling…	patient	IndividualRoles	IndividualCharacteritics	I. Innovation Recipients	C. Opportunity	Women: "From Monday to Friday, I’m working . . . then Saturday and weekend I need to run errands for my children, my husband, and on top of that there is the housework. I also need to spend some time to visit my parents. Time is very important to me, I have so many duties and roles to fulfil, my first priority is always my family." Men: "I am always so busy . . . in the evenings there are always …	environmetnal context and resources		Personal and family stressors interfere with engagement in NDI	Messina 2017: Difficulties sustaining lifestyle change such as physical activities and meal prep due to time constraints
Skoglund G et al, 2022	Diabetes	Combined (specify)	enabler	Not reported	Subtheme 2b: Knowledge and skills in mastering lifestyle change maintenance. (Theme 2: Strategies and coping mechanisms for maintaining lifestyle change)	one strategy for coping with lifestyle changes involves attaining knowledge, competence, and skills regarding exercise and a healthy diet for managing change. knowledge and understanding affected how the participants behaved, enabling them to re-evaluate former habits	patient	IndividualRoles	IndividualCharacteritics	I. Innovation Recipients	B. Capability	". . . my cooking is all standard, you add the oil, the salt, and the sauce. But if you ask me to cook healthy food, like reduce the oil, reduce the salt, don’t use the sauce, then I don’t know how to cook already. Also, I have been cooking white rice all my life, now you tell me change to brown or red rice, I don’t know how to cook, how to make it tasty like white rice. [44]"	skills	knowledge	Skills to effectively self-manage disease	Messina 2017: Lack of knowledge on prediabetes for patients
Skoglund G et al, 2022	Diabetes	Combined (specify)	enabler	Not reported	Subtheme 2b: Knowledge and skills in mastering lifestyle change maintenance. (Theme 2: Strategies and coping mechanisms for maintaining lifestyle change)	Health care providers can help people with prediabetes by supplying them with information and guidance that will equip them with the knowledge, competence, and skills they need to facilitate and manage lifestyle changes and the risk they are facing	clinician	Inner	N/A	K. Access to knowledge and information^		"It wasn’t stop this, stop that. It was cut down on this, cut down, little steps. . .The favourite saying is ‘little steps.’ And that’s probably one of the most helpful sayings I’ve ever heard. Not trying to do it in a week or two weeks, or two months or three months. It’s over a period of time, you know? [34]"			Patients have access to reliable education regarding health condition and NDI	Messina 2017: information available is too vague and unhelpful - made it difficult for participants to understand the condition, the symptoms, how it affects patients, and how to prevent it from developing
Skoglund G et al, 2022	Diabetes	Combined (specify)	enabler	Not reported	Subtheme 2b: Knowledge and skills in mastering lifestyle change maintenance. (Theme 2: Strategies and coping mechanisms for maintaining lifestyle change)	{due to} perceived complexity of information regarding lifestyle change, several participants emphasized the importance of clarity and simplicity as well as pedagogical and empowering dialogue	clinician	Inner	N/A	C. Communication					Timely, clear and simple communication about NDI
Skoglund G et al, 2022	Diabetes	Combined (specify)	enabler	Not reported	Subtheme 2b: Knowledge and skills in mastering lifestyle change maintenance. (Theme 2: Strategies and coping mechanisms for maintaining lifestyle change)	Access to information and guidance in developing manageable strategies were also deemed vital for coping with lifestyle changes	clinician	Inner	N/A	K. Access to knowledge and information^					Patients have access to reliable education regarding health condition and NDI	Messina 2017: motivated to make changes by simply taking part in a group program:
Skoglund G et al, 2022	Diabetes	Combined (specify)	enabler	Not reported	Subtheme 3a: Family as allies for change and the importance of support from health care providers and peers (Theme 3: The significance of supportive relations and environments in initiating and maintaining lifestyle change)	the spouse or children of the participants were described as important allies when it came to motivation for initiating and continuing lifestyle changes.	patient	Inner	N/A	B. Relational connections					Support and encouragement from family and friends
Skoglund G et al, 2022	Diabetes	Combined (specify)	enabler	Not reported	Subtheme 3a: Family as allies for change and the importance of support from health care providers and peers (Theme 3: The significance of supportive relations and environments in initiating and maintaining lifestyle change)	Several participants highlighted how support from family members acted as a form of supervision, with family members checking up on them and encouraging shared decisions in facilitating healthy behaviours	patient	Inner	N/A	B. Relational connections					Support and encouragement from family and friends
Skoglund G et al, 2022	Diabetes	Combined (specify)	enabler	Not reported	Subtheme 3a: Family as allies for change and the importance of support from health care providers and peers (Theme 3: The significance of supportive relations and environments in initiating and maintaining lifestyle change)	In terms of making dietary changes, the influence of one’s spouse and children was also noted as playing an important role in whether recommendations from health care providers were met or not. This influence could take the form of informative reminders from family members in meal situations	patient	Inner	N/A	B. Relational connections		"My children will say, ‘mom that’s salty, don’t eat’ or you know, they will say ‘this is too fat, don’t eat’, you know what I mean? They will remind me and keep a look-out on my diet. "		reinforcemet	Support and encouragement from family and friends
Skoglund G et al, 2022	Diabetes	Combined (specify)	enabler	Not reported	Subtheme 3a: Family as allies for change and the importance of support from health care providers and peers (Theme 3: The significance of supportive relations and environments in initiating and maintaining lifestyle change)	A mutual understanding of the process of change was described as leading to increased involvement and support from family members, which, in turn motivated and encouraged participants	patient	Inner	N/A	B. Relational connections					Support and encouragement from family and friends
Skoglund G et al, 2022	Diabetes	Combined (specify)	enabler	Not reported	Subtheme 3a: Family as allies for change and the importance of support from health care providers and peers (Theme 3: The significance of supportive relations and environments in initiating and maintaining lifestyle change)	Some studies also pointed out that family norms regarding being active could be part of participants’ identities and family cultures. In our findings, this was demonstrated to facilitate attempts to make lifestyle changes	patient	Outer	N/A	G. External pressure*					Sociocultural pressure related to diet, culture or gender roles
Skoglund G et al, 2022	Diabetes	Combined (specify)	barrier	Not reported	Subtheme 3a: Family as allies for change and the importance of support from health care providers and peers (Theme 3: The significance of supportive relations and environments in initiating and maintaining lifestyle change)	On the other hand, family norms, traditions, and culture could sometimes be barriers to lifestyle change, especially in terms of dietary changes. The studies found that the participants described social expectations and pressure around providing and being offered foods as a challenge, with family gatherings and parties presented as examples of challenging settings with fewer healthy food options.…	patient	Outer	N/A	G. External pressure*		"My whole family eats white rice since young, it has become a habit, a culture in us. Now say change to brown rice, not easy, it takes time for us to adjust to the new taste of brown rice"			Sociocultural pressure related to diet, culture or gender roles
Skoglund G et al, 2022	Diabetes	Combined (specify)	enabler	Not reported	Subtheme 3a: Family as allies for change and the importance of support from health care providers and peers (Theme 3: The significance of supportive relations and environments in initiating and maintaining lifestyle change)	Receiving support and encouragement and not feeling alone in making lifestyle changes were described as positive effects of joining a group with other people with prediabetes. Participants specifically described the benefits of sharing their experiences, exchanging ideas and strategies, and being motivated by each other.	patient	Inner	N/A	B. Relational connections					Engagement with and support from others with the same condition
Skoglund G et al, 2022	Diabetes	Combined (specify)	enabler	Not reported	Subtheme 3a: Family as allies for change and the importance of support from health care providers and peers (Theme 3: The significance of supportive relations and environments in initiating and maintaining lifestyle change)	Some participants highlighted that, when participating in a lifestyle program and joining a group with peers, external support from peers led to more physical activity and exercise on their part. female participants described the importance of support from other women in a female-only setting, emphasizing the mutual understanding of barriers and other experiences that are specific to women.	local organisation	Inner	N/A	B. Relational connections					Engagement with and support from others with the same condition
Skoglund G et al, 2022	Diabetes	Combined (specify)	enabler	Not reported	Subtheme 3a: Family as allies for change and the importance of support from health care providers and peers (Theme 3: The significance of supportive relations and environments in initiating and maintaining lifestyle change)	Empowering communication was highlighted by participants in all studies as a key factor facilitating the supportive function of health care providers.	clinician	Inner	N/A	C. Communication					Respectful, empowering communication from HCP to patients	Messina 2017: Trusting the professionals: provider attributes such as professionalism, honesty, and trust helped patients make informed decisions about their health:
Skoglund G et al, 2022	Diabetes	Combined (specify)	enabler	Not reported	Subtheme 3a: Family as allies for change and the importance of support from health care providers and peers (Theme 3: The significance of supportive relations and environments in initiating and maintaining lifestyle change)	Feeling accountable, receiving trusted communication and care, and being addressed with respect and empathy were also identified as important characteristics of this support	clinician	Inner	N/A	C. Communication		"It was the way she encouraged me, how she uplifted me. I am so grateful . . . So, I think having the right people at the forefront there just to open you up, you know, and acknowledging where I am at. "			Respectful, empowering communication from HCP to patients	Messina 2017: Trusting the professionals: provider attributes such as professionalism, honesty, and trust helped patients make informed decisions about their health:
Skoglund G et al, 2022	Diabetes	Combined (specify)	enabler	Not reported	Subtheme 3b: The motivation of external monitoring in maintaining lifestyle change (Theme 3: The significance of supportive relations and environments in initiating and maintaining lifestyle change)	participants highlighted that a successful facilitator they strongly valued was being monitored in intervention programs during the process of lifestyle change. Participating in a program imparted a sense of commitment on them, and the participants were held accountable for their attempts to make healthy changes	patient	Innovation	N/A	G. Innovation design					Monitoring during intervention supported accountability	Messina 2017: continuity ofcare was crucial and their patients would not sustain changes without long-term follow up
Skoglund G et al, 2022	Diabetes	Combined (specify)	enabler	Not reported	Subtheme 3b: The motivation of external monitoring in maintaining lifestyle change (Theme 3: The significance of supportive relations and environments in initiating and maintaining lifestyle change)	Having to report on their progress to a supervisor or having official measurements of their weight loss or improved physical condition taken in the near future, were described as strong motivators encouraging the participants to push themselves	patient	IndividualRoles	IndividualCharacteritics	I. Innovation Recipients	D. Motivation		reinforcemet		Reminder/monitoring systems for progress, medication and symptoms are motivating	Messina 2017: motivated to make changes by simply taking part in a group program; Messina 2017: formal meetings and completing programs were motivators for some [42], as well as on-going followup and behavioural monitoring
Skoglund G et al, 2022	Diabetes	Combined (specify)	enabler	Not reported	Subtheme 3b: The motivation of external monitoring in maintaining lifestyle change (Theme 3: The significance of supportive relations and environments in initiating and maintaining lifestyle change)	Tailoring lifestyle interventions to individuals also seemed to facilitate the process of making healthy changes. The freedom of choice and flexibility in a tailored program was seen to allow participants to set personalized and meaningful goals	clinician	Innovation	N/A	D. Innovation adaptability					Flexible, tailored or personalised interventions facilitate acceptability of and engagement in intervention
Skoglund G et al, 2022	Diabetes	Combined (specify)	enabler	Not reported	Subtheme 3b: The motivation of external monitoring in maintaining lifestyle change (Theme 3: The significance of supportive relations and environments in initiating and maintaining lifestyle change)	Five studies highlighted the importance of technological devices in monitoring healthy lifestyle change and how such devices could provide support for those not participating in a lifestyle intervention program.	health system	IndividualRoles	IndividualCharacteritics	I. Innovation Recipients	D. Motivation		reinforcemet		Reminder/monitoring systems for progress, medication and symptoms are motivating
Skoglund G et al, 2022	Diabetes	Combined (specify)	enabler	Not reported	Subtheme 3b: The motivation of external monitoring in maintaining lifestyle change (Theme 3: The significance of supportive relations and environments in initiating and maintaining lifestyle change)	The data from step-counter technology and the feedback provided from this was described as motivating and inspiring	patient	IndividualRoles	IndividualCharacteritics	I. Innovation Recipients	D. Motivation	"I have a Fitbit that makes it easier, because I like to challenge myself to make sure I get my steps every day. So, lots of times, I’ll get home in the evening and I’ll see them at 9000 steps, and I’ll like go out and walk up and down the driveway. "	reinforcemet		Reminder/monitoring systems for progress, medication and symptoms are motivating
Skoglund G et al, 2022	Diabetes	Combined (specify)	enabler	Not reported	Subtheme 3b: The motivation of external monitoring in maintaining lifestyle change (Theme 3: The significance of supportive relations and environments in initiating and maintaining lifestyle change)	Value of using digital tracking and apps to document the process of change and regulate food consumption was also described as an external motivation in terms of dietary change	patient	IndividualRoles	IndividualCharacteritics	I. Innovation Recipients	D. Motivation	"I must not just settle with reducing carbohydrates, but I must, as we say, document it. I had a friend that believed that, for everything you did, you had to keep a record of it and said, ‘It’s like sports; if you don’t keep a record, you’re only practicing"	reinforcemet		Reminder/monitoring systems for progress, medication and symptoms are motivating
Skoglund G et al, 2022	Diabetes	Combined (specify)	enabler	Not reported	Subtheme 3b: The motivation of external monitoring in maintaining lifestyle change (Theme 3: The significance of supportive relations and environments in initiating and maintaining lifestyle change)	In a study that used an online-modality lifestyle intervention program, the participants highlighted the logistical benefits of the flexibility and convenience of a digital follow-up [37], showing how this could make lifestyle intervention programs more accessible regarding distance and geography or according to work schedule or family obligations.	patient	Innovation	N/A	G. Innovation design					Remote or online delivery is accceptable, cost effective, convenient and reduces stigma
Skoglund G et al, 2022	Diabetes	Combined (specify)	barrier	Not reported	Subtheme 3c: The availability of health promoting options and facilitating surroundings (Theme 3: The significance of supportive relations and environments in initiating and maintaining lifestyle change)	three of the studies described how making healthy changes to one’s diet was challenging when there were limited healthy options at the workplace or local restaurants	patient	Outer	N/A	C. Local conditions					Lack of available goods or services to access NDI
Skoglund G et al, 2022	Diabetes	Combined (specify)	barrier	Not reported	Subtheme 3c: The availability of health promoting options and facilitating surroundings (Theme 3: The significance of supportive relations and environments in initiating and maintaining lifestyle change)	Several participants cited financial restraints as barriers to lifestyle change with the high cost of healthy food leading some to choose unhealthy food because it was the more affordable option	patient	Innovation	N/A	H. Innovation cost		"Look, the barrier to those goal settings is budget, you know . . . So, when you see on TV people saying they’re eating unhealthily, what they’re doing, what we’re doing is we’re eating to a budget planned to survive for the week.... So, don’t go telling poor people ‘you’re going to get diabetes if you eat this and this and this’; so we want you to eat this food, but it’s too expensive for you to…			Actual or perceived cost associated with interventio	Messina 2017: Costs associated with healthy lifestyles were also seen as a barrier especially if attending programs that were not free ofcharge. ifestyle changes could include incurring additional costs such a gym memberships, purchasing healthier options, or paying to attend programs:
Skoglund G et al, 2022	Diabetes	Combined (specify)	enabler	Not reported	Subtheme 3c: The availability of health promoting options and facilitating surroundings (Theme 3: The significance of supportive relations and environments in initiating and maintaining lifestyle change)	In several studies, we found that having access to exercise facilities and organized activities in local communities, parks, and green areas made it easier to initiate and maintain physical activity and exercise. Having access to nature and outdoor life was also described as an important facilitator for physical activity	patient	Outer	N/A	C. Local conditions					Access to spaces and places (e.g., activities, green space) to participate in NDI
Skoglund G et al, 2022	Diabetes	Combined (specify)	barrier	Not reported	Subtheme 3c: The availability of health promoting options and facilitating surroundings (Theme 3: The significance of supportive relations and environments in initiating and maintaining lifestyle change)	However, climate and weather conditions could affect access to those spaces and some participants experienced bad weather and climate as a barrier to exercise	patient	Outer	N/A	C. Local conditions					Weather and climate affect access	Messina 2017: weather, and
Skoglund G et al, 2022	Diabetes	Combined (specify)	barrier	Not reported	Subtheme 3c: The availability of health promoting options and facilitating surroundings (Theme 3: The significance of supportive relations and environments in initiating and maintaining lifestyle change)	Moreover, some participants pointed out that it was too expensive for them to use indoor training facilities.	patient	Innovation	N/A	H. Innovation cost					Actual or perceived cost associated with interventio	Messina 2017: safety outside locality, and
Skoglund G et al, 2022	Diabetes	Combined (specify)	enabler	Not reported	Subtheme 3c: The availability of health promoting options and facilitating surroundings (Theme 3: The significance of supportive relations and environments in initiating and maintaining lifestyle change)	participants acknowledged a governmental health promotion strategy to lower the cost of accessing different indoor training facilities as a positive solution	(external)	Outer	N/A	F. Financing					Financial assistance and support from authorities for NDI programs
Christensen ME et al, 2016	Neurological	Physical	enabler	Not reported	Social support	Exercising as part of a disease-specific class contributed to the desire to exercise [12], supporting the encouragement of one another and improving attitudes toward disability and MS [13].	patient	Innovation	N/A	G. Innovation design					Group intervention in community setting
Christensen ME et al, 2016	Neurological	Physical	enabler	Not reported	Social support	Group exercise was described as fostering a supportive atmosphere that enhanced confidence, facilitated new friendships and helped PwMS to stay motivated.	patient	Innovation	N/A	G. Innovation design					Group intervention in community setting
Christensen ME et al, 2016	Neurological	Physical	enabler	Not reported	Social support	Exercising with others also enabled the sharing of energy conserving strategies while exercising, which promoted exercising at appropriate levels.	patient	Inner	N/A	B. Relational connections					Engagement with and support from others with the same condition
Christensen ME et al, 2016	Neurological	Physical	enabler	Not reported	Social support	PwMS described a support system that encouraged exercise participation, with the perceived support varying from individual to individual and coming from multiple sources, including family, friends and co-workers [12–15].	patient	Inner	N/A	B. Relational connections					Support and encouragement from family and friends	Learmouth 2016: MS role models and peer support social acceptance [25,26,28– 33,35,68,71,72], Assistance from others [69,71]
Christensen ME et al, 2016	Neurological	Physical	barrier	Not reported	Social support	interactions could also have a negative influence if social activities interfered with exercise – for example, a family crisis could monopolize time and energy leading to non-adherence to exercise, or a lack of understanding from family and friends could lead to a dearth of perceived support [15].	patient	Inner	N/A	B. Relational connections					Lack of social support from family or friends [home environment]	Learmonth, 2016: Family distractions [23,54]
Christensen ME et al, 2016	Neurological	Physical	barrier	Not reported	Social support	Other external aspects that reduced exercise execution were related to stressful events – such as coping with severe family illness, changing jobs and recovering from an exacerbation – that made exercise too difficul	patient	IndividualRoles	IndividualCharacteritics	I. Innovation Recipients	C. Opportunity		environmetnal context and resources		Personal and family stressors interfere with engagement in NDI	Learmonth, 2016: Social stress [30]
Christensen ME et al, 2016	Neurological	Physical	enabler	Not reported	Professional support (exercise supporting strategies)	use of self-monitoring tools, such as progress cards, activity logs, an exercise diary and an activity diary. Progress cards were used to measure the levels of exercise and the progress over time. On the other hand, an activity diary also captured the surrounding factors – such as caring for family members, unforeseen fatigue, or changes in work or personal situations – which influenced the level…	patient	IndividualRoles	IndividualCharacteritics	I. Innovation Recipients	D. Motivation		reinforcemet		Reminder/monitoring systems for progress, medication and symptoms are motivating	Learmouth 2016: Activity diary [30,54]
Christensen ME et al, 2016	Neurological	Physical	barrier	Not reported	Professional support (exercise supporting strategies)	[self monitoring tools] also reportedly timeconsuming and required effort and discipline to maintain	patient	IndividualRoles	IndividualCharacteritics	I. Innovation Recipients	D. Motivation		reinforcemet		Self-monitoring tools onerous to maintain	Learmonth, 2016: Time-management [23,32,54] Poor self-management [23,25,33,34,70]
Christensen ME et al, 2016	Neurological	Physical	enabler	Not reported	Professional support (exercise supporting strategies)	Other strategies were considered helpful in promoting the execution of exercise among PwMS, including sharing advice regarding equipment (e.g. walking poles), information about where to access reasonable home-exercise-based DVDs, and advice regarding ways to adjust exercise to suit individual capabilities [13,17,18]. A specific example of such advice includes the use of cooling devices (e.g. gel …	clinician	Inner	N/A	B. Relational connections					Engagement with and support from others with the same condition	Learmouth 2016: Verbal, written and visual instruction [30,69,70], Learning coping strategies [30,31,33,35,54,70]
Christensen ME et al, 2016	Neurological	Physical	enabler	Not reported	Professional support (exercise program)	Having the freedom and flexibility to choose their preferred mode and approach to exercise gave PwMS the ability to be physically active without fear and the stigma of failure, and define themselves in positive way;	clinician	Innovation	N/A	D. Innovation adaptability					Flexible, tailored or personalised interventions facilitate acceptability of and engagement in intervention	Learmouth 2016: Time-flexibility [26,32]; Appropriate exercise for physical capabilities [23,28–30,32,33, 35,70]; Self-choice in physical activity and exercise [23,25,26,28–30,32,33, 54,68]
Christensen ME et al, 2016	Neurological	Physical	enabler	Not reported	Professional support (exercise program)	Participation in regular exercise classes that offered instruction, supervision and stretching in a safe environment contributed to the feelings of safety,	patient	Inner	N/A	J3. Materials and equipment^**				emotion	Safe equipment and environment to complete NDI	Learmouth 2016: Accessible disabled friendly environments [26,29,30,35,72]
Christensen ME et al, 2016	Neurological	Physical	enabler	Not reported	Professional support (exercise program)	exercising at home using gym equipment was associated with increased security, privacy and convenience.	patient	IndividualRoles	IndividualCharacteritics	I. Innovation Recipients	C. Opportunity		environmetnal context and resources		Ability to engage in NDI at home
Christensen ME et al, 2016	Neurological	Physical	enabler	Not reported	Professional support (exercise program)	Exercise instructors specifically trained to work with a MS population contributed to feelings of being safe and understood.	(external)	IndividualRoles	IndividualCharacteritics	H. Innovation Deliverers	C. Opportunity		social influences		People facilitating NDI in the community were understanding and encouraging	Learmouth 2016: Coaches/leaders who are knowledgeable in MS [24,26,28– 30,68–70,72]
Christensen ME et al, 2016	Neurological	Physical	barrier	Not reported	Professional support (exercise program)	Fatigue was described as a barrier to the execution of exercise, as it sometimes increased after exercise and the symptoms were sometimes too severe to allow exercise. To manage fatigue, exercise activities must be supported by the physical surroundings	patient	IndividualRoles	IndividualCharacteritics	I. Innovation Recipients	C. Opportunity		environmetnal context and resources		Symptom of condition (e.g., pain, fatigue) interfere with engagement in NDI	Learmonth, 2016: Fatigue [24,26,28,31–33,35,70]
Christensen ME et al, 2016	Neurological	Physical	enabler	Not reported	Professional support (exercise setting)	Some PwMS stated that the predictability of the gym environment made them feel safer and more in control of their exercise routines.	patient	IndividualRoles	IndividualCharacteritics	I. Innovation Recipients	D. Motivation		emotion		Feeling positive and safe when engaging in NDI
Christensen ME et al, 2016	Neurological	Physical	barrier	Not reported	Professional support (exercise setting)	wMS described several negative factors related to exercising in council gym settings, including barriers related to facilities	patient	Inner	N/A	J3. Materials and equipment^**					Facilities in NDI environment do not accommodate for needs associated with health condition (e.g., wait times, lack of resting places or hand holds)	Learmonth, 2016: Minimal or no disabled facilities [28,31,35,54,71,72]
Christensen ME et al, 2016	Neurological	Physical	both	Not reported	Professional support (exercise setting)	wMS described several negative factors related to exercising in council gym settings, including financial concerns	patient	Innovation	N/A	H. Innovation cost					Actual or perceived cost associated with interventio	Learmouth 2016: Affordability [26]
Christensen ME et al, 2016	Neurological	Physical	barrier	Not reported	Professional support (exercise setting)	wMS described several negative factors related to exercising in council gym settings, including being dependent on others	(external)	IndividualRoles	IndividualCharacteritics	I. Innovation Recipients	D. Motivation		emotion		Frustration with reduced capacity/independence that comes with health condition	Learmonth, 2016: Dependence on others [27,35]
Christensen ME et al, 2016	Neurological	Physical	barrier	Not reported	Professional support (exercise setting)	wMS described several negative factors related to exercising in council gym settings, including leisure staff competency.	clinician	Inner	N/A	J. Available resources^*					Insufficient time or staff to adequately provide NDI intervention	Learmonth, 2016: Vague exercise explanation from exercise leaders [26]
Christensen ME et al, 2016	Neurological	Physical	barrier	Not reported	Professional support (exercise setting)	[at gym] waiting for a long period of time before accessing the equipment, difficulties with waiting with nothing to hold onto without disturbing others	patient	Inner	N/A	J3. Materials and equipment^**					Facilities in NDI environment do not accommodate for needs associated with health condition (e.g., wait times, lack of resting places or hand holds)
Christensen ME et al, 2016	Neurological	Physical	barrier	Not reported	Professional support (exercise setting)	[at gym] lack of disabled parking spaces was also described as a barrier to execution of exercise	patient	Inner	N/A	A1. Physical infrastructure**					Accessibility of facilities, including parking	Learmonth, 2016: Lack of disabled parking [24,29,35]
Christensen ME et al, 2016	Neurological	Physical	barrier	Not reported	Professional support (exercise setting)	concerns about the associated physical and cognitive energy costs.	patient	IndividualRoles	IndividualCharacteritics	I. Innovation Recipients	B. Capability		memory, attention and decision		Energy limitations due to health condition impacts decision between life activities and non-drug intervention
Christensen ME et al, 2016	Neurological	Physical	enabler	Not reported	Professional support (professional relationships)	Positive support could be provided by offering helpful tips, affirming healthy choices, helping to identify limits, treating PwMS as individuals, regular monitoring and not giving up.	clinician	Inner	N/A	B. Relational connections					High quality relationship between patient and clinician	Learmouth 2016: Coaches/leaders who are friendly and motivating [26,28,30,35,54,70,72]
Christensen ME et al, 2016	Neurological	Physical	enabler	Not reported	Professional support (professional relationships)	Flexibility in terms of freedom to choose where and when the visits took place was acknowledged as a positive factor.	clinician	Innovation	N/A	D. Innovation adaptability					Flexible, tailored or personalised interventions facilitate acceptability of and engagement in intervention	Learmouth 2016: Time-flexibility [26,32]
Christensen ME et al, 2016	Neurological	Physical	enabler	Not reported	Professional support (professional relationships)	Physiotherapists considered it an important mission to build confidence by choosing a personal pathway to exercise for a PwMS. To achieve this, physiotherapists attempted to understand PwMS’s own perceptions of living with MS, to discover how this impacted their intentions and actions, to accept their real or perceived challenges and issues, and to discover various possibilities for exercise that…	(clinician patient interaction)	Inner	N/A	B. Relational connections					High quality relationship between patient and clinician
Christensen ME et al, 2016	Neurological	Physical	enabler	Not reported	Professional support (professional relationships)	Characteristics of a physiotherapist that contributed to a supportive relationship were as follows: caring, holistic, gentle, encouraging, knowledgeable, celebratory and non-judgmental [17,18].	clinician	Inner	N/A	B. Relational connections					High quality relationship between patient and clinician	learmouth 2016: Coaches/leaders who are friendly and motivating [26,28,30,35,54,70,72]
Christensen ME et al, 2016	Neurological	Physical	enabler	Not reported	Professional support (professional relationships)	The physiotherapist–PwMS relationship was formed during the first visit and was influenced by factors such as the physiotherapist’s ability to listen, permission to feel comfortable, mutual engagement in and contributions to conversation, and generally equal conversations. Smith et al. [18] described the physiotherapist–PwMS relationship throughout the process of appealing to new exercises, findi…	(clinician patient interaction)	Inner	N/A	B. Relational connections					High quality relationship between patient and clinician	Learmouth 2016: Coaches/leaders who are challenging, progressive and provide feedback [23,29,30]
Christensen ME et al, 2016	Neurological	Physical	enabler	Not reported	Professional support (professional relationships)	With regards to communication, ongoing contact with the physiotherapist was perceived as helpful, with phone and email being the preferred media [18].	clinician	Inner	N/A	C. Communication					Ongoing communication between patient and HCP	Learmouth 2016: Ongoing healthcare professional input [26,27,30,54,68,69,71], Email/phone communication [30,34]
Christensen ME et al, 2016	Neurological	Physical	barrier	Not reported	Professional support (professional relationships)	Negative factors relating to support included a ‘‘one size fits all’’ approach	clinician	Innovation	N/A	D. Innovation adaptability					Generalised or “one size fits all” approaches seen as impersonal or patronising	Learmonth, 2016: Need for a personal program [33
Christensen ME et al, 2016	Neurological	Physical	barrier	Not reported	Professional support (professional relationships)	Negative factors relating to support included sympathy and pity	clinician	Inner	N/A	B. Relational connections					Poor relationship between patient and HCP due to care provision, disagreement or lack of trust
Christensen ME et al, 2016	Neurological	Physical	barrier	Not reported	Professional support (professional relationships)	Negative factors relating to support included advice or instruction that the participant perceived to be counterintuitive	clinician	Innovation	N/A	F. Innovation complexity					Intervention contains mixed messages or counterintuitive information	Learmonth, 2016: Minimal or conflicting advice on physical activity and exercise from healthcare professionals [24,29,30,33–35,68,70]
Christensen ME et al, 2016	Neurological	Physical	barrier	Not reported	Professional support (professional relationships)	Negative factors relating to support included the message that assistance from healthcare providers was only available for individuals with a visible or progressing disability	patient	Outer	N/A	B. Local attitudes					Perception that support is only available for some individuals
Christensen ME et al, 2016	Neurological	Physical	enabler	Not reported	Outcome expectations (changes in symptoms)	Following diagnosis, PwMS reported increased importance of exercise, and desire to remain active for the long-term health benefits. Motivation to maintain exercising was related to changing functional abilities, to wanting to feel better and to wanting to feel mobile enough to fight MS in the event of relapse [12,13]. Execution of exercise was motivated by level of functioning and maintenance of …	patient	IndividualRoles	IndividualCharacteritics	I. Innovation Recipients	D. Motivation		reinforcemet		Health improvements seen as result of engagement with NDI, prompting further engagement	Learmouth 2016: Awareness of improvement [24,28,32–34,54,72]
Christensen ME et al, 2016	Neurological	Physical	barrier	Not reported	Outcome expectations (changes in symptoms)	Kayes et al. [20] described multiple conflicting aspects regarding exercise, creating a line between beneficial and damaging exercise. They reported that physical exercise was beneficial only if kept below a certain threshold that, if crossed, could have detrimental consequences. This created substantial tension in daily consideration of exercise engagement. The resulting dilemma revolves around …	patient	IndividualRoles	IndividualCharacteritics	I. Innovation Recipients	D. Motivation		beliefs about consequences		Belief that using a non-drug intervention is useless or harmful
Christensen ME et al, 2016	Neurological	Physical	enabler	Not reported	Outcome expectations (changes in symptoms)	The physical improvements included a perceived increase in energy levels, greater strength and endurance, less heaviness in the legs, a ‘‘healthy tiredness’’, a ‘‘healthy pain,’’ and improved sleep [14,19].	patient	IndividualRoles	IndividualCharacteritics	I. Innovation Recipients	D. Motivation		reinforcemet		Health improvements seen as result of engagement with NDI, prompting further engagement
Christensen ME et al, 2016	Neurological	Physical	enabler	Not reported	Outcome expectations (changes in symptoms)	Improvements to mental health following exercise included a sense of achievement, an improved sense of control, improved mood, greater relaxation and a higher degree of alertness [12,15,16].	patient	IndividualRoles	IndividualCharacteritics	I. Innovation Recipients	D. Motivation		reinforcemet		Health improvements seen as result of engagement with NDI, prompting further engagement	Learmouth 2016: Accomplishment [23–26,28–30, 32–35,54,71]; : Self-determination [28,32]
Christensen ME et al, 2016	Neurological	Physical	enabler	Not reported	Outcome expectations (changes in symptoms)	Exercising in a group with other PwMS has several benefits, including comfort, self-appraisal, increased selfawareness and the lack of need to prove anything to anyone. Kasser [12] proposed that group exercisers share a common bond	patient	Innovation	N/A	G. Innovation design					Group intervention in community setting	Learmouth 2016: Social accountability [23,25,30]
Christensen ME et al, 2016	Neurological	Physical	barrier	Not reported	Outcome expectations (changes in symptoms)	Maintenance of an exercise program was reportedly difficult and required managing limits, being satisfied with trade-offs, and developing a positive definition of self	patient	IndividualRoles	IndividualCharacteritics	I. Innovation Recipients	B. Capability		memory, attention and decision	optimism	Energy limitations due to health condition impacts decision between life activities and non-drug intervention
Christensen ME et al, 2016	Neurological	Physical	enabler	Not reported	Outcome expectations (changes in symptoms)	Previous exercise experiences apparently had the potential to directly impact post-diagnosis physical exercise behaviour and the possibility of remaining physically active.	patient	IndividualRoles	IndividualCharacteritics	I. Innovation Recipients	D. Motivation		reinforcemet		Prior positive experience with NDI (P	Learmouth 2016: Previous exercise experiences [24,31,33]
Learmonth YC et al, 2016	Neurological	Physical	barrier	Not reported	Environmental (environment)	Lack of physical activity and exercise opportunities [28,29]	patient	Outer	N/A	C. Local conditions					Lack of available goods or services to access NDI	Additional factor not identified in Christensen 2016
Learmonth YC et al, 2016	Neurological	Physical	barrier	Not reported	Environmental (environment)	Inappropriate exercise for level of physical ability [23,68,69]	patient	IndividualRoles	IndividualCharacteritics	I. Innovation Recipients	C. Opportunity		environmetnal context and resources		Symptom of condition (e.g., pain, fatigue) interfere with engagement in NDI	Additional factor not identified in Christensen 2016
Learmonth YC et al, 2016	Neurological	Physical	barrier	Not reported	Environmental (environment)	Public transport inflexibility [28,29,35]	patient	Outer	N/A	C. Local conditions					Difficulties with transport (e.g., long distances to access suitable facilities)	Additional factor not identified in Christensen 2016
Learmonth YC et al, 2016	Neurological	Physical	barrier	Not reported	Environmental (environment)	Inappropriate temperature and climate [32,54,71]	patient	Outer	N/A	C. Local conditions					Weather and climate affect access	Additional factor not identified in Christensen 2016
Learmonth YC et al, 2016	Neurological	Physical	barrier	Not reported	Environmental (social influences)	Social exclusion [23,25,28,29,31,68,70]	patient	Inner	N/A	B. Relational connections					Lack of social support from family or friends	Additional factor not identified in Christensen 2016
Learmonth YC et al, 2016	Neurological	Physical	barrier	Not reported	Environmental (social influences)	Negative attitudes from others with MS [68]	patient	Inner	N/A	B. Relational connections					Lack of connection to others with the same health condition	Additional factor not identified in Christensen 2016
Learmonth YC et al, 2016	Neurological	Physical	barrier	Not reported	Environmental (social influences)	Limited finances [28,31,35]	patient	IndividualRoles	IndividualCharacteritics	I. Innovation Recipients	C. Opportunity		environmetnal context and resources		Personal financial disadvantage	Additional factor not identified in Christensen 2016
Learmonth YC et al, 2016	Neurological	Physical	barrier	Not reported	Personal (health condition)	Pain [26,32,71]	patient	IndividualRoles	IndividualCharacteritics	I. Innovation Recipients	C. Opportunity		environmetnal context and resources		Symptom of condition (e.g., pain, fatigue) interfere with engagement in NDI	Additional factor not identified in Christensen 2016
Learmonth YC et al, 2016	Neurological	Physical	barrier	Not reported	Personal (health condition)	Symptom progression [25]	patient	IndividualRoles	IndividualCharacteritics	I. Innovation Recipients	C. Opportunity		environmetnal context and resources		Symptom of condition (e.g., pain, fatigue) interfere with engagement in NDI	Additional factor not identified in Christensen 2016
Learmonth YC et al, 2016	Neurological	Physical	barrier	Not reported	Personal (health condition)	Non-MS-related musculoskeletal problems [26]	patient	IndividualRoles	IndividualCharacteritics	I. Innovation Recipients	C. Opportunity		environmetnal context and resources		Other comorbidity interfere with engagement in NDI	Additional factor not identified in Christensen 2016
Learmonth YC et al, 2016	Neurological	Physical	barrier	Not reported	Personal (health condition)	Symptom fluctuations [24,25,28,35,72]	patient	IndividualRoles	IndividualCharacteritics	I. Innovation Recipients	C. Opportunity		environmetnal context and resources		Symptom of condition (e.g., pain, fatigue) interfere with engagement in NDI	Additional factor not identified in Christensen 2016
Learmonth YC et al, 2016	Neurological	Physical	barrier	Not reported	Personal (health condition)	Lack of personal knowledge about physical activity and exercise for those with MS [30,54,68]	patient	IndividualRoles	IndividualCharacteritics	I. Innovation Recipients	B. Capability		knowledge		Lack of knowledge about non-drug interventions or conservative management	Additional factor not identified in Christensen 2016
Learmonth YC et al, 2016	Neurological	Physical	barrier	Not reported	Personal (cognitive and behavioural)	Fear and apprehension [23,24,29–31, 33,35]	patient	IndividualRoles	IndividualCharacteritics	I. Innovation Recipients	D. Motivation		emotion		Negative emotion (e.g., fear, anxiety, powerlessness) inhibit engagement with NDI	Additional factor not identified in Christensen 2016
Learmonth YC et al, 2016	Neurological	Physical	barrier	Not reported	Personal (cognitive and behavioural)	Poor self-management [23,25,33,34,70]	patient	IndividualRoles	IndividualCharacteritics	I. Innovation Recipients	B. Capability		skills		Lack of skills to effectively self-manage disease	Additional factor not identified in Christensen 2016
Learmonth YC et al, 2016	Neurological	Physical	barrier	Not reported	Personal (cognitive and behavioural)	Loss of self-control [31,33,35,70]	patient	IndividualRoles	IndividualCharacteritics	I. Innovation Recipients	D. Motivation		social/professional role and identity		Loss of identity or capacity as a result of health condition	Additional factor not identified in Christensen 2016
Learmonth YC et al, 2016	Neurological	Physical	barrier	Not reported	Personal (cognitive and behavioural)	Low illness acceptance [35,54]	patient	IndividualRoles	IndividualCharacteritics	I. Innovation Recipients	D. Motivation		beliefs about consequences		Disbelief or denial about diagnosis inhibited engagement in NDI	Additional factor not identified in Christensen 2016
Learmonth YC et al, 2016	Neurological	Physical	barrier	Not reported	Personal (cognitive and behavioural)	Derision toward exercise [25]	patient	IndividualRoles	IndividualCharacteritics	I. Innovation Recipients	D. Motivation		beliefs about consequences		Negative attitude towards NDI	Additional factor not identified in Christensen 2016
Learmonth YC et al, 2016	Neurological	Physical	barrier	Not reported	Personal (cognitive and behavioural)	Frustrations with limitations [24,31,33]	patient	IndividualRoles	IndividualCharacteritics	I. Innovation Recipients	D. Motivation		emotion		Frustration with reduced capacity that comes with health condition	Additional factor not identified in Christensen 2016
Learmonth YC et al, 2016	Neurological	Physical	barrier	Not reported	Personal (cognitive and behavioural)	Low confidence [29,33,54]	patient	IndividualRoles	IndividualCharacteritics	I. Innovation Recipients	D. Motivation		belief about capabilitites		Low self-efficacy and confidence to manage disease	Additional factor not identified in Christensen 2016
Learmonth YC et al, 2016	Neurological	Physical	barrier	Not reported	Personal (cognitive and behavioural)	Apathy toward home or independent exercise [28,27,68]	patient	IndividualRoles	IndividualCharacteritics	I. Innovation Recipients	D. Motivation		emotion		Negative emotion (e.g., scepticism, apathy, disappointment) towards NDI	Additional factor not identified in Christensen 2016
Learmonth YC et al, 2016	Neurological	Physical	barrier	Not reported	Personal (cognitive and behavioural)	Depression [24,31]	patient	IndividualRoles	IndividualCharacteritics	I. Innovation Recipients	D. Motivation		emotion		Negative emotion (e.g., depression, anxiety) impact general wellbeing, coping and self-esteem	Additional factor not identified in Christensen 2016
Learmonth YC et al, 2016	Neurological	Physical	barrier	Not reported	Personal (cognitive and behavioural)	Reliance on mobility aid and home adaptations [24,28]	patient	IndividualRoles	IndividualCharacteritics	I. Innovation Recipients	C. Opportunity		environmetnal context and resources		Symptom of condition (e.g., pain, fatigue) interfere with engagement in NDI	Additional factor not identified in Christensen 2016
Learmonth YC et al, 2016	Neurological	Physical	barrier	Not reported	Personal (cognitive and behavioural)	Uncommitted [25]	patient	IndividualRoles	IndividualCharacteritics	I. Innovation Recipients	D. Motivation		intentions		Uncommitted or unwilling to engage in NDI	Additional factor not identified in Christensen 2016
Learmonth YC et al, 2016	Neurological	Physical	barrier	Not reported	Personal (cognitive and behavioural)	Learmonth, 2016: Forgetting to exercise [54]	patient	IndividualRoles	IndividualCharacteritics	I. Innovation Recipients	B. Capability		memory, attention and decision		Forget to engage in non-drug intervention	Additional factor not identified in Christensen 2016
Learmonth YC et al, 2016	Neurological	Physical	enabler	Not reported	Environmental (environment)	Increased frequency of classes [25,26,28,31,68,72]	local organisation	Inner	N/A	J. Available resources^*					Difficulty accessing NDI service due to availability or appointment times	Additional factor not identified in Christensen 2016
Learmonth YC et al, 2016	Neurological	Physical	enabler	Not reported	Environmental (environment)	Venue [23,25,29,30,71]	patient	Inner	N/A	J2. Space^**					Availability of space to complete NDI	Additional factor not identified in Christensen 2016
Learmonth YC et al, 2016	Neurological	Physical	enabler	Not reported	Environmental (environment)	Good public transportation availability [24,35]	patient	Outer	N/A	C. Local conditions					Public transport available to access NDI	Additional factor not identified in Christensen 2016
Learmonth YC et al, 2016	Neurological	Physical	enabler	Not reported	Environmental (environment)	Appropriate temperature [23,33,35]	patient	Inner	N/A	J3. Materials and equipment^**					Safe equipment and environment to complete NDI	Additional factor not identified in Christensen 2016
Learmonth YC et al, 2016	Neurological	Physical	enabler	Not reported	Environmental (environment)	Personal exercise program [68,69]	patient	Innovation	N/A	D. Innovation adaptability					Flexible, tailored or personalised interventions facilitate acceptability of and engagement in intervention	Additional factor not identified in Christensen 2016
Learmonth YC et al, 2016	Neurological	Physical	enabler	Not reported	Environmental (environment)	Quiet exercise areas [33]	patient	Inner	N/A	J2. Space^**					Availability of space to complete NDI	Additional factor not identified in Christensen 2016
Learmonth YC et al, 2016	Neurological	Physical	enabler	Not reported	Environmental (environment)	Public awareness of MS [35]	patient	Outer	N/A	B. Local attitudes					Societal awareness of medical condition	Additional factor not identified in Christensen 2016
Learmonth YC et al, 2016	Neurological	Physical	enabler	Not reported	Environmental (social influences)	Time with family [23,30,31,34]	patient	Inner	N/A	B. Relational connections					Support and encouragement from family and friends	Additional factor not identified in Christensen 2016
Learmonth YC et al, 2016	Neurological	Physical	enabler	Not reported	Environmental (social influences)	Early advise (at time of diagnosis) from healthcare professionals [69]	clinician	Inner	N/A	C. Communication					Timely, clear and simple communication about NDI	Additional factor not identified in Christensen 2016
Learmonth YC et al, 2016	Neurological	Physical	enabler	Not reported	Personal (health condition)	Rest periods allowing for Fatigue [23,24,32–34,69,70]	patient	Innovation	N/A	D. Innovation adaptability					Flexible, tailored or personalised interventions facilitate acceptability of and engagement in intervention	Additional factor not identified in Christensen 2016
Learmonth YC et al, 2016	Neurological	Physical	enabler	Not reported	Personal (health condition)	Fatigue management awareness [24,70]	patient	IndividualRoles	IndividualCharacteritics	I. Innovation Recipients	B. Capability		skills		Skills to effectively self-manage disease	Additional factor not identified in Christensen 2016
Learmonth YC et al, 2016	Neurological	Physical	enabler	Not reported	Personal (cognitive and behavioural)	Feeling safe [33,35,72]	patient	IndividualRoles	IndividualCharacteritics	I. Innovation Recipients	D. Motivation		emotion		Feeling positive and safe when engaging in NDI	Additional factor not identified in Christensen 2016
Learmonth YC et al, 2016	Neurological	Physical	enabler	Not reported	Personal (cognitive and behavioural)	Self-management [25,29,32–34,34, 54,68,70]	patient	IndividualRoles	IndividualCharacteritics	I. Innovation Recipients	B. Capability		skills		Skills to effectively self-manage disease	Additional factor not identified in Christensen 2016
Learmonth YC et al, 2016	Neurological	Physical	enabler	Not reported	Personal (cognitive and behavioural)	Low anxiety [68]	patient	IndividualRoles	IndividualCharacteritics	I. Innovation Recipients	D. Motivation		emotion		Feeling positive and safe when engaging in NDI	Additional factor not identified in Christensen 2016
Learmonth YC et al, 2016	Neurological	Physical	enabler	Not reported	Personal (cognitive and behavioural)	Time-management [24,25,34]	patient	IndividualRoles	IndividualCharacteritics	I. Innovation Recipients	B. Capability		behavioural regulation		Day to day routine that enables and prioritises disease management with non-drug intervention	Additional factor not identified in Christensen 2016
Messina J et al, 2017	Diabetes	Combined (specify)	barrier	Not reported	The context and setting for diabetes prevention	Diabetes risk (linked to family history, obesity, and lifestyle factors) and progression.	patient	IndividualRoles	IndividualCharacteritics	I. Innovation Recipients	C. Opportunity		environmetnal context and resources		Current lifestyle interferes with engagement in NDI	Additional factor not identified in Skoglung 2022
Messina J et al, 2017	Diabetes	Combined (specify)	enabler	Not reported	The context and setting for diabetes prevention	Primary care as a setting for diabetes prevention (familiar, location for prevention, aligns with current practice, but prevention is lacking)	local organisation	Inner	N/A	D. Culture*					Primary care is a key appropriate setting for prevention activities	Additional factor not identified in Skoglung 2022
Messina J et al, 2017	Diabetes	Combined (specify)	barrier	Not reported	The context and setting for diabetes prevention	expensive, time consuming, and outside ofthe remit ofa generalist service such as primary care	local organisation	Inner	N/A	D. Culture*					Primary care seen as not responsible to for providing NDI	Additional factor not identified in Skoglung 2022
Messina J et al, 2017	Diabetes	Combined (specify)	barrier	Not reported	The context and setting for diabetes prevention	Concerns about medicalisation (screening and treating pre-diabetes was essentially ‘medicalising’ something that is seen by them as more ofa social problem)	clinician	IndividualRoles	IndividualCharacteritics	H. Innovation Deliverers	D. Motivation		beliefs about consequences		Belief that using a non-drug intervention is useless or harmful	Additional factor not identified in Skoglung 2022
Messina J et al, 2017	Diabetes	Combined (specify)	enabler	Not reported	The context and setting for diabetes prevention	GP Responsibility for change: As part oftheir role, GPs and nurses can act as supporters for lifestyle change [45] by taking on the role of facilitators and advisors to empower patients to improve their health	clinician	IndividualRoles	IndividualCharacteritics	H. Innovation Deliverers	D. Motivation		social/professional role and identity		HCPs perceive delivery of non-drug intervention to be a part of their role, and act on this	Additional factor not identified in Skoglung 2022
Messina J et al, 2017	Diabetes	Combined (specify)	barrier	Not reported	Patient factors affecting diabetes prevention	Current lifestyle impacting on diabetes prevention.	patient	IndividualRoles	IndividualCharacteritics	I. Innovation Recipients	C. Opportunity		environmetnal context and resources		Current lifestyle interferes with engagement in NDI	Additional factor not identified in Skoglung 2022
Messina J et al, 2017	Diabetes	Combined (specify)	barrier	Not reported	Patient factors affecting diabetes prevention	issues ofprevention programs not being offered at suitable times around working hours:	local organisation	Inner	N/A	J. Available resources^*					Difficulty accessing NDI service due to availability or appointment times	Additional factor not identified in Skoglung 2022
Messina J et al, 2017	Diabetes	Combined (specify)	barrier	Not reported	Patient factors affecting diabetes prevention	reliance on unhealthy convenience foods	patient	IndividualRoles	IndividualCharacteritics	I. Innovation Recipients	C. Opportunity		environmetnal context and resources		Current lifestyle interferes with engagement in NDI	Additional factor not identified in Skoglung 2022
Messina J et al, 2017	Diabetes	Combined (specify)	barrier	Not reported	Patient factors affecting diabetes prevention	childcare issues,	patient	IndividualRoles	IndividualCharacteritics	I. Innovation Recipients	C. Opportunity		environmetnal context and resources		Personal and family stressors interfere with engagement in NDI	Additional factor not identified in Skoglung 2022
Messina J et al, 2017	Diabetes	Combined (specify)	barrier	Not reported	Patient factors affecting diabetes prevention	language barriers within health care and in the community	patient	Outer	N/A	C. Local conditions					Language or cultural barriers	Additional factor not identified in Skoglung 2022
Messina J et al, 2017	Diabetes	Combined (specify)	barrier	Not reported	Patient factors affecting diabetes prevention	disability and pain	patient	IndividualRoles	IndividualCharacteritics	I. Innovation Recipients	C. Opportunity		environmetnal context and resources		Symptom of condition (e.g., pain, fatigue) interfere with engagement in NDI	Additional factor not identified in Skoglung 2022
Messina J et al, 2017	Diabetes	Combined (specify)	barrier	Not reported	Patient factors affecting diabetes prevention	Lack of knowledge on pre diabetes for clinicians	clinician	IndividualRoles	IndividualCharacteritics	H. Innovation Deliverers	B. Capability		knowledge		Lack of knowledge or awareness of disease and/or management of disease	Additional factor not identified in Skoglung 2022
Messina J et al, 2017	Diabetes	Combined (specify)	enabler	Not reported	Patient factors affecting diabetes prevention	motivated to make changes by simply taking part in a group program:	patient	Innovation	N/A	G. Innovation design					Group intervention in community setting	Additional factor not identified in Skoglung 2022
Messina J et al, 2017	Diabetes	Combined (specify)	barrier	Not reported	3. Professional factors affecting diabetes prevention	Workload, time, and resources: professional worries ofbeing swamped and unable to manage the additional workload	clinician	Inner	N/A	J. Available resources^*					Insufficient time or staff to adequately provide NDI intervention	Additional factor not identified in Skoglung 2022
Messina J et al, 2017	Diabetes	Combined (specify)	barrier	Not reported	3. Professional factors affecting diabetes prevention	lack oftime	clinician	Inner	N/A	J. Available resources^*					Insufficient time or staff to adequately provide NDI intervention	Additional factor not identified in Skoglung 2022
Messina J et al, 2017	Diabetes	Combined (specify)	barrier	Not reported	3. Professional factors affecting diabetes prevention	disturbed workflow	clinician	Inner	N/A	F. Compatibility^					NDI not acceptable to clinicians due to impracticality/time	Additional factor not identified in Skoglung 2022
Messina J et al, 2017	Diabetes	Combined (specify)	barrier	Not reported	3. Professional factors affecting diabetes prevention	resources already being stretched	clinician	Inner	N/A	J. Available resources^*					Insufficient time or staff to adequately provide NDI intervention	Additional factor not identified in Skoglung 2022
Messina J et al, 2017	Diabetes	Combined (specify)	barrier	Not reported	3. Professional factors affecting diabetes prevention	competing health priorities and dealing with pre-diabetes alongside other health conditions	patient	IndividualRoles	IndividualCharacteritics	I. Innovation Recipients	C. Opportunity		environmetnal context and resources		Other comorbidity interfere with engagement in NDI	Additional factor not identified in Skoglung 2022
Messina J et al, 2017	Diabetes	Combined (specify)	enabler	Not reported	3. Professional factors affecting diabetes prevention	Training and practice support for diabetes prevention was noted as helpful in providing a more informed and systematic approach [54], and viewed by nurses to be valuable [45], although some nurses got better at delivering the program over time and were successful with little training [57].	clinician	Inner	N/A	K. Access to knowledge and information^					Sufficient clinician training in NDI	Additional factor not identified in Skoglung 2022
Messina J et al, 2017	Diabetes	Combined (specify)	enabler	Not reported	3. Professional factors affecting diabetes prevention	practices nurses were vital in the sustainability ofdiabetes prevention efforts [54].	clinician	Inner	N/A	A3. Work infrastructure**					Role of nurses to support NDI activities	Additional factor not identified in Skoglung 2022
Messina J et al, 2017	Diabetes	Combined (specify)	barrier	Not reported	3. Professional factors affecting diabetes prevention	Perception of patient motivation impacting on professionals’ advice giving: A health professional could be deterred from providing lifestyle advice to those perceived to be unwilling patients [44], older patients who were perceived as unlikely to make changes [56], or asymptomatic patients [43, 51]:	clinician	IndividualRoles	IndividualCharacteritics	H. Innovation Deliverers	D. Motivation		beliefs about consequences		Assumptions about patient motivation deters clinician from offering NDI	Additional factor not identified in Skoglung 2022
Messina J et al, 2017	Diabetes	Combined (specify)	barrier	Not reported	3. Professional factors affecting diabetes prevention	health professionals had a poor cultural understanding ofBangladeshi patients and perceived them as reluctant to engage with lifestyle change [47, 48]. However, professionals would like more training in cultural awareness.	clinician	Inner	N/A	D2. Recipient-Centredness**					Poor or discriminatory HCP attitude of towards patient	Additional factor not identified in Skoglung 2022
Messina J et al, 2017	Diabetes	Combined (specify)	barrier	Not reported	3. Professional factors affecting diabetes prevention	Self-efficacy and knowledge: A lack of knowledge about pre-diabetes was noted in one qualitative study [46], and also a lack ofspecialist dietary knowledge was mentioned by professionals as a barrier for guiding discussions on behaviour change [45].	clinician	IndividualRoles	IndividualCharacteritics	H. Innovation Deliverers	B. Capability		knowledge		Lack of knowledge about non-drug interventions or conservative management	Additional factor not identified in Skoglung 2022
Messina J et al, 2017	Diabetes	Combined (specify)	barrier	Not reported	3. Professional factors affecting diabetes prevention	low self-efficacy in clinical abilities relating to identifying diabetes risk	clinician	IndividualRoles	IndividualCharacteritics	H. Innovation Deliverers	D. Motivation		belief about capabilitites		Low confidence to manage disease	Additional factor not identified in Skoglung 2022
Wandell PE et al, 2018	Cardiovascular	Combined (specify)	both	Not reported	Structural context	Lack of time, extra workload (18 studies)	local organisation	Inner	N/A	J. Available resources^*					Insufficient time or staff to adequately provide NDI intervention
Wandell PE et al, 2018	Cardiovascular	Combined (specify)	barrier	Not reported	Structural context	Lack of space in the building (3 studies)	local organisation	inner	N/A	J2. Space^**					Lack of space to deliver NDI
Wandell PE et al, 2018	Cardiovascular	Combined (specify)	both	Not reported	Structural context	Insufficient reimbursement or community resources (10 studies)	local organisation	Outer	N/A	F. Financing					Financial assistance and support from authorities for NDI programs
Wandell PE et al, 2018	Cardiovascular	Combined (specify)	both	Not reported	Structural context	Guidelines: lack of awareness of guidelines, lack of evidence and guidelines, too many guidelines in the area, or difficult to follow guidelines) (6 studies)	clinician	Outer	N/A	E. Policies and Laws					Attitudes towards, awareness of, and complexity of guidelines
Wandell PE et al, 2018	Cardiovascular	Combined (specify)	both	Not reported	Structural context	Lack of available and accessible referral (5 studies)	local organisation	Inner	N/A	B. Relational connections					Poor or fragmented connections between different healthcare providers, including referral pathways
Wandell PE et al, 2018	Cardiovascular	Combined (specify)	both	Not reported	Structural context	Lack of assistance and support from authorities (2 studies)	health system	Outer	N/A	F. Financing					Financial assistance and support from authorities for NDI programs
Wandell PE et al, 2018	Cardiovascular	Combined (specify)	both	Not reported	Structural context	Lack of material for patients (4 studies)	local organisation	Inner	N/A	J3. Materials and equipment^**					Lack of patient education materials
Wandell PE et al, 2018	Cardiovascular	Combined (specify)	both	Not reported	Structural context	Lack of effective and feasible counselling (12 studies)	patient	Outer	N/A	C. Local conditions					Lack of available goods or services to access NDI
Wandell PE et al, 2018	Cardiovascular	Combined (specify)	barrier	Not reported	Structural context	Problems related to follow-up (2 studies)	local organisation	inner	N/A	C. Communication					Poor or ineffective communication between patient and HCP
Wandell PE et al, 2018	Cardiovascular	Combined (specify)	enabler	Not reported	Structural context	Identifying obstacles for prevention (3 studies)	health system	Innovation	N/A	D. Innovation adaptability					Flexible, tailored or personalised interventions facilitate acceptability of and engagement in intervention
Wandell PE et al, 2018	Cardiovascular	Combined (specify)	enabler	Not reported	Structural context	Information in media (1 study)	patient	Outer	N/A	G1. Societal pressure**					Information in media about condition or NDI
Wandell PE et al, 2018	Cardiovascular	Combined (specify)	enabler	Not reported	Structural context	Legislation for unhealthy habits (e.g. smoking) (1 study)	patient	Outer	N/A	E. Policies and Laws					Legislation against harmful health behaviour
Wandell PE et al, 2018	Cardiovascular	Combined (specify)	barrier	Not reported	Organisational context	Organizational problems in general (3 studies)	local organisation	Inner	N/A	A3. Work infrastructure**					Poor leadership
Wandell PE et al, 2018	Cardiovascular	Combined (specify)	barrier	Not reported	Organisational context	Lack of strong leadership and consistent messages (1 study)	local organisation	Inner	N/A	A3. Work infrastructure**					Poor leadership
Wandell PE et al, 2018	Cardiovascular	Combined (specify)	both	Not reported	Organisational context	Lack of IT support, software (5 studies)	clinician	Inner	N/A	A2. IT infrastructure**					Lack of IT support or suitable software
Wandell PE et al, 2018	Cardiovascular	Combined (specify)	barrier	Not reported	Organisational context	Lack of local support services, communication problems (4 studies)	local organisation	Inner	N/A	B. Relational connections					Poor or fragmented connections between different healthcare providers, including referral pathways
Wandell PE et al, 2018	Cardiovascular	Combined (specify)	barrier	Not reported	Organisational context	Insufficient connection with other preventive service providers (1 study)	local organisation	Inner	N/A	B. Relational connections					Poor or fragmented connections between different healthcare providers, including referral pathways
Wandell PE et al, 2018	Cardiovascular	Combined (specify)	both	Not reported	Organisational context	Lack of access to information on patients (5 studies)	local organisation	Inner	N/A	C. Communication					Difficulty accessing information on patients
Wandell PE et al, 2018	Cardiovascular	Combined (specify)	barrier	Not reported	Organisational context	Lack of suitable appointment times for employed patients (3 studies)	local organisation	Inner	N/A	J. Available resources^*					Difficulty accessing NDI service due to availability or appointment times
Wandell PE et al, 2018	Cardiovascular	Combined (specify)	barrier	Not reported	Organisational context	Role of practices, no responsibility to offer prevention (6 studies)	local organisation	Inner	N/A	D. Culture*					Primary care seen as not responsible to for providing NDI
Wandell PE et al, 2018	Cardiovascular	Combined (specify)	barrier	Not reported	Organisational context	Roles of primary care staff (4 studies)	local organisation	Inner	N/A	A3. Work infrastructure**					Lack of clarity around staffing levels and qualifications
Wandell PE et al, 2018	Cardiovascular	Combined (specify)	enabler	Not reported	Organisational context	Assistance and support within practice and teams (8 studies)a	local organisation	Inner	N/A	B. Relational connections					Good relationships between healthcare providers
Wandell PE et al, 2018	Cardiovascular	Combined (specify)	enabler	Not reported	Organisational context	Important role of practice nurses (4 studies)a	local organisation	Inner	N/A	A3. Work infrastructure**					Role of nurses to support NDI activities
Wandell PE et al, 2018	Cardiovascular	Combined (specify)	enabler	Not reported	Organisational context	Cooperation with allied health staff or community resources (3 studies)	local organisation	Inner	N/A	B. Relational connections					Good relationships between healthcare providers
Wandell PE et al, 2018	Cardiovascular	Combined (specify)	enabler	Not reported	Organisational context	Integrated electronic patient record system (1 study)	clinician	Inner	N/A	A2. IT infrastructure**					Availability and integration of software, including software support, patient records, appointments
Wandell PE et al, 2018	Cardiovascular	Combined (specify)	enabler	Not reported	Organisational context	Appointment system (2 studies)	local organisation	Inner	N/A	A2. IT infrastructure**					Availability and integration of software, including software support, patient records, appointments
Wandell PE et al, 2018	Cardiovascular	Combined (specify)	enabler	Not reported	Organisational context	Intervention tailored to target identified barriers (2 study)	local organisation	Innovation	N/A	D. Innovation adaptability					Flexible, tailored or personalised interventions facilitate acceptability of and engagement in intervention
Wandell PE et al, 2018	Cardiovascular	Combined (specify)	enabler	Not reported	Organisational context	Flexibility in counselling (5 study)a	clinician	Innovation	N/A	D. Innovation adaptability					Flexible, tailored or personalised interventions facilitate acceptability of and engagement in intervention
Wandell PE et al, 2018	Cardiovascular	Combined (specify)	enabler	Not reported	Organisational context	Responsibility to offer and importance of prevention (10 studies)	local organisation	Inner	N/A	D. Culture*					Primary care is a key appropriate setting for prevention activities
Wandell PE et al, 2018	Cardiovascular	Combined (specify)	enabler	Not reported	Organisational context	Useful opportunity of health checks and prevention (5 studies)	local organisation	Inner	N/A	F. Compatibility^					Option to do NDI in context of health checks and prevention activities
Wandell PE et al, 2018	Cardiovascular	Combined (specify)	barrier	Not reported	Professional context	Lack of education/training/skills to competently communicate risk and lifestyle information (lack of counselling skills) (6 studies)a	clinician	IndividualRoles	IndividualCharacteritics	H. Innovation Deliverers	B. Capability		skills		Lack of skills to clearly and effectively communicate about risk or lifestyle changes
Wandell PE et al, 2018	Cardiovascular	Combined (specify)	both	Not reported	Professional context	Lack of knowledge (5 studies)	clinician	IndividualRoles	IndividualCharacteritics	H. Innovation Deliverers	B. Capability		knowledge		Lack of knowledge or awareness of disease and/or management of disease
Wandell PE et al, 2018	Cardiovascular	Combined (specify)	barrier	Not reported	Professional context	Lack of experience (3 studies)	clinician	IndividualRoles	IndividualCharacteritics	H. Innovation Deliverers	B. Capability		skills		Lack of experience in managing disease with non-drug intervention
Wandell PE et al, 2018	Cardiovascular	Combined (specify)	enabler	Not reported	Professional context	Effective in motivating patients (4 studies)	clinician	IndividualRoles	IndividualCharacteritics	H. Innovation Deliverers	B. Capability		skills		Clinician skills to support patient, including motivation and monitoring
Wandell PE et al, 2018	Cardiovascular	Combined (specify)	enabler	Not reported	Professional context	Female GPs (2 studies)a	clinician	Inner	N/A	A3. Work infrastructure**					Availability of female GPs
Wandell PE et al, 2018	Cardiovascular	Combined (specify)	barrier	Not reported	patient-oriented factors	Low awareness of patients (1 study)	patient	IndividualRoles	IndividualCharacteritics	I. Innovation Recipients	B. Capability		knowledge		Lack of knowledge or awareness of disease and/or management of disease
Wandell PE et al, 2018	Cardiovascular	Combined (specify)	barrier	Not reported	patient-oriented factors	Low adherence of patients (9 studies)	patient	IndividualRoles	IndividualCharacteritics	I. Innovation Recipients	B. Capability		behavioural regulation		Difficulties adhering to disease management program that uses non-drug intervention
Wandell PE et al, 2018	Cardiovascular	Combined (specify)	barrier	Not reported	patient-oriented factors	Lack of trust in GP–patient relation (1 study)	(clinician patient interaction)	Inner	N/A	B. Relational connections					Poor relationship between patient and HCP due to care provision, disagreement or lack of trust
Wandell PE et al, 2018	Cardiovascular	Combined (specify)	both	Not reported	patient-oriented factors	*Lack of social support from families or friends (1 study)	patient	Inner	N/A	B. Relational connections					Lack of social support from family or friends
Wandell PE et al, 2018	Cardiovascular	Combined (specify)	barrier	Not reported	patient-oriented factors	Causes problems, i.e. anxiety and medicalization (5 studies)	patient	IndividualRoles	IndividualCharacteritics	I. Innovation Recipients	D. Motivation		beliefs about consequences		Belief that using a non-drug intervention is useless or harmful
Wandell PE et al, 2018	Cardiovascular	Combined (specify)	barrier	Not reported	patient-oriented factors	Cultural differences (1 study)	(clinician patient interaction)	Inner	N/A	B. Relational connections					Language or cultural barriers
Wandell PE et al, 2018	Cardiovascular	Combined (specify)	enabler	Not reported	patient-oriented factors	Motivation of patients (2 studies)	patient	IndividualRoles	IndividualCharacteritics	I. Innovation Recipients	D. Motivation		goals		Motivated to engage in NDI
Wandell PE et al, 2018	Cardiovascular	Combined (specify)	enabler	Not reported	patient-oriented factors	A strong/longitudinal GP–patient relationship (5 studies)	(clinician patient interaction)	Inner	N/A	B. Relational connections					High quality relationship between patient and clinician
Wandell PE et al, 2018	Cardiovascular	Combined (specify)	enabler	Not reported	patient-oriented factors	Appreciated by patients (4 studies)	clinician	Inner	N/A	B. Relational connections					High quality relationship between patient and clinician
Wandell PE et al, 2018	Cardiovascular	Combined (specify)	both	Not reported	attitudes	Negative attitudes in general to prevention (16 studies)	clinician	Innovation	N/A	C. Innovation relative advantage					Don’t see role of NDI as relevant to health management
Wandell PE et al, 2018	Cardiovascular	Combined (specify)	both	Not reported	attitudes	Doubt on acceptability (1 study)	clinician	Inner	N/A	F. Compatibility^					NDI not acceptable to clinicians due to impracticality/time
Wandell PE et al, 2018	Cardiovascular	Combined (specify)	barrier	Not reported	attitudes	Doubt on feasibility (1 study)	clinician	Innovation	N/A	C. Innovation relative advantage					Don’t see role of NDI as relevant to health management
Hilberdink B et al, 2020	Musculoskeletal	Physical	enabler	Not reported	self-efficacy	Exercise self-efficacy+	patient	IndividualRoles	IndividualCharacteritics	I. Innovation Recipients	D. Motivation		belief about capabilitites		Self-efficacy and confidence to self-manage disease with non-drug intervention
Hilberdink B et al, 2020	Musculoskeletal	Physical	enabler	Not reported	self-efficacy	Trust+	(clinician patient interaction)	Inner	N/A	B. Relational connections					High quality relationship between patient and clinician
Hilberdink B et al, 2020	Musculoskeletal	Physical	enabler	Not reported	attitudes	Perceived exercise benefits	patient	IndividualRoles	IndividualCharacteritics	I. Innovation Recipients	D. Motivation		reinforcemet		Health improvements seen as result of engagement with NDI, prompting further engagement
Hilberdink B et al, 2020	Musculoskeletal	Physical	both	Not reported	attitudes	attitude towards exercise +/-	patient	IndividualRoles	IndividualCharacteritics	I. Innovation Recipients	D. Motivation		optimism		Attitude of positivity and optimism towards NDI and disease management
Hilberdink B et al, 2020	Musculoskeletal	Physical	barrier	Not reported	attitudes	experiencing exercise as tiring and hard work -	patient	IndividualRoles	IndividualCharacteritics	I. Innovation Recipients	C. Opportunity		environmetnal context and resources		High demands of NDI limit engagement
Hilberdink B et al, 2020	Musculoskeletal	Physical	enabler	Not reported	percieved norm	Social support +,	patient	Inner	N/A	B. Relational connections					Support and encouragement from family and friends
Hilberdink B et al, 2020	Musculoskeletal	Physical	enabler	Not reported	percieved norm	experiencing social responsibility +	patient	IndividualRoles	IndividualCharacteritics	I. Innovation Recipients	D. Motivation		emotion		Negative emotion (e.g., guilt, shame) motivated engagement with NDI
Hilberdink B et al, 2020	Musculoskeletal	Physical	enabler	Not reported	intention	Motivation +,	patient	IndividualRoles	IndividualCharacteritics	I. Innovation Recipients	D. Motivation		goals		Motivated to engage in NDI
Hilberdink B et al, 2020	Musculoskeletal	Physical	enabler	Not reported	intention	Intrinsic motivational factors (interest, enjoyment, competition) +	patient	IndividualRoles	IndividualCharacteritics	I. Innovation Recipients	D. Motivation		goals		Motivated to engage in NDI
Hilberdink B et al, 2020	Musculoskeletal	Physical	enabler	Not reported	knowledge	Knowledge +,	patient	IndividualRoles	IndividualCharacteritics	I. Innovation Recipients	B. Capability		knowledge		Knowledge about the disease and/or disease management
Hilberdink B et al, 2020	Musculoskeletal	Physical	enabler	Not reported	knowledge	information and education about disease, exercise (incl. frequency and benefits) and coping +,	clinician	Inner	N/A	J3. Materials and equipment^**					Relevant patient education materials
Hilberdink B et al, 2020	Musculoskeletal	Physical	enabler	Not reported	knowledge	coherent education +	clinician	Inner	N/A	K. Access to knowledge and information^					Patients have access to reliable education regarding health condition and NDI
Hilberdink B et al, 2020	Musculoskeletal	Physical	enabler	Not reported	skills	Coping +,	patient	IndividualRoles	IndividualCharacteritics	I. Innovation Recipients	B. Capability		skills		Good general coping skills
Hilberdink B et al, 2020	Musculoskeletal	Physical	enabler	Not reported	skills	Self-management +,	patient	IndividualRoles	IndividualCharacteritics	I. Innovation Recipients	B. Capability		skills		Skills to effectively self-manage disease
Hilberdink B et al, 2020	Musculoskeletal	Physical	enabler	Not reported	skills	intensive training and (home) exercising +,	patient	IndividualRoles	IndividualCharacteritics	I. Innovation Recipients	C. Opportunity		environmetnal context and resources		Ability to engage in NDI at home
Hilberdink B et al, 2020	Musculoskeletal	Physical	enabler	Not reported	skills	goal setting +	patient	IndividualRoles	IndividualCharacteritics	I. Innovation Recipients	D. Motivation		goals		Making plans and setting goals around disease management and NDI
Hilberdink B et al, 2020	Musculoskeletal	Physical	enabler	Not reported	planning	Timing in daily routine +,	patient	IndividualRoles	IndividualCharacteritics	I. Innovation Recipients	C. Opportunity		environmetnal context and resources		Time available to engage in NDI
Hilberdink B et al, 2020	Musculoskeletal	Physical	enabler	Not reported	planning	Time +,	patient	IndividualRoles	IndividualCharacteritics	I. Innovation Recipients	C. Opportunity		environmetnal context and resources		Time available to engage in NDI
Hilberdink B et al, 2020	Musculoskeletal	Physical	enabler	Not reported	planning	Regularity +	patient	IndividualRoles	IndividualCharacteritics	I. Innovation Recipients	B. Capability		behavioural regulation		Day to day routine that enables and prioritises disease management with non-drug intervention
Hilberdink B et al, 2020	Musculoskeletal	Physical	enabler	Not reported	Environment	Individual counselling +,	clinician	Inner	N/A	B. Relational connections					High quality relationship between patient and clinician
Hilberdink B et al, 2020	Musculoskeletal	Physical	enabler	Not reported	Environment	tailoring exercise +,	clinician	Innovation	N/A	D. Innovation adaptability					Flexible, tailored or personalised interventions facilitate acceptability of and engagement in intervention
Hilberdink B et al, 2020	Musculoskeletal	Physical	enabler	Not reported	Environment	presence of exercise groups and well-educated exercise guidance +,	local organisation	Innovation	N/A	G. Innovation design					Group intervention in community setting
Hilberdink B et al, 2020	Musculoskeletal	Physical	enabler	Not reported	Environment	monitoring of patients’ coping and exercise behavior +,	clinician	IndividualRoles	IndividualCharacteritics	H. Innovation Deliverers	B. Capability		skills		Clinician skills to support patient, including motivation and monitoring
Hilberdink B et al, 2020	Musculoskeletal	Physical	enabler	Not reported	Environment	rheumatologist follow-up +,	(clinician patient interaction)	Inner	N/A	B. Relational connections					High quality relationship between patient and clinician
Hilberdink B et al, 2020	Musculoskeletal	Physical	enabler	Not reported	Environment	membership self-help group +	patient	Inner	N/A	B. Relational connections					Engagement with and support from others with the same condition
Hilberdink B et al, 2020	Musculoskeletal	Physical	barrier	Not reported	disease related variables	Symptoms -, pain -, stiffness -, fatigue -,	patient	IndividualRoles	IndividualCharacteritics	I. Innovation Recipients	C. Opportunity		environmetnal context and resources		Symptom of condition (e.g., pain, fatigue) interfere with engagement in NDI
Hilberdink B et al, 2020	Musculoskeletal	Physical	barrier	Not reported	disease related variables	fear -,	patient	IndividualRoles	IndividualCharacteritics	I. Innovation Recipients	D. Motivation		emotion		Negative emotion (e.g., fear, anxiety, powerlessness) inhibit engagement with NDI
Hilberdink B et al, 2020	Musculoskeletal	Physical	barrier	Not reported	disease related variables	disability -,	patient	IndividualRoles	IndividualCharacteritics	I. Innovation Recipients	C. Opportunity		environmetnal context and resources		Symptom of condition (e.g., pain, fatigue) interfere with engagement in NDI
Hilberdink B et al, 2020	Musculoskeletal	Physical	barrier	Not reported	disease related variables	disease activity -,	patient	IndividualRoles	IndividualCharacteritics	I. Innovation Recipients	C. Opportunity		environmetnal context and resources		Symptom of condition (e.g., pain, fatigue) interfere with engagement in NDI
Hilberdink B et al, 2020	Musculoskeletal	Physical	enabler	Not reported	disease related variables	disease stability +,	patient	IndividualRoles	IndividualCharacteritics	I. Innovation Recipients	C. Opportunity		environmetnal context and resources		Disease condition is stable
Hilberdink B et al, 2020	Musculoskeletal	Physical	barrier	Not reported	disease related variables	perceived stress -	patient	IndividualRoles	IndividualCharacteritics	I. Innovation Recipients	C. Opportunity		environmetnal context and resources		Personal and family stressors interfere with engagement in NDI
Hilberdink B et al, 2020	Musculoskeletal	Physical	barrier	Not reported	fear avoidance	fear and kinesiophobia	patient	IndividualRoles	IndividualCharacteritics	I. Innovation Recipients	D. Motivation		emotion		Negative emotion (e.g., fear, anxiety, powerlessness) inhibit engagement with NDI
Dash K et al, 2020	Diabetes	Physical	enabler	Not reported	Individual characteristics	positive outlook on engaging in physical activity, once they achieve optimal glycaemic control, and a positive attitude to diabetes.	patient	IndividualRoles	IndividualCharacteritics	I. Innovation Recipients	D. Motivation	You control diabetes rather than it controlling you. So if it controls you then yes it will stop you doing some certain things ‘cause you’re too unhealthy and you know you’re not feeling right. But if you control it well then you know you’re just normal, you’re a normal person so you can do it like anyone else can. (15-year-old boy) [29]	optimism	emotion	Attitude of positivity and optimism towards NDI and disease management
Dash K et al, 2020	Diabetes	Physical	barrier	Not reported	Individual characteristics	There is a perception is that if children or adolescents are not intrinsically motivated to engage in activities they will not, and, in some instances, will use diabetes as an excuse to exclude themselves.	patient	IndividualRoles	IndividualCharacteritics	I. Innovation Recipients	D. Motivation	He will make up excuses about a hypo and check his bloods and get out of doing it. [39] There’s not really a .. . diabetic barrier. There’s ... a mind-set barrier. But I’m not certain that that mind-set doesn’ae [doesn’t] always come from protecting themselves from diabetes. I think it’s the mind-set ofeh ‘I don’t like physical education’ or ‘I don’t like school’ or some kind of combination of th…	goals	belief about capabilitites	Absence of goals around self-management/NDI
Dash K et al, 2020	Diabetes	Physical	barrier	Not reported	Self-blood glucose regulation	requirement for self-blood glucose regulation, including the need for regular insulin injections, managing dietary sugar intake, and the fear of hypoglycaemia, appear to be barriers to participation in physical activity	patient	IndividualRoles	IndividualCharacteritics	I. Innovation Recipients	B. Capability	I check my own blood sugar and then, during exercise, I pause every half an hour to an hour to eat some extra carbohydrate food, whether a muesli bar or jelly beans or something, as you’re running around. (15-year-old boy) [33]	skills		Lack of skills to effectively self-manage disease
Dash K et al, 2020	Diabetes	Physical	barrier	Not reported	Self-blood glucose regulation	perceived level of overprotection which could be overcome with appropriate management [of self blood glucose levels]	(external)	IndividualRoles	IndividualCharacteritics	G. Other implementation support	D. Motivation	With most patients you can find a pattern to say look the child tends to go a bit hypo maybe two hours after the activity, so we need to make sure that we give them a good carbohydrate meal, we cut down the insulin or work out a strategy that works. (Consultant) [22] In many years of diabetes camps, I’ve seen one child ‘slump’ with a hypo .. . I’ve never seen anyone have a convulsion .. . I’ve ne…	beliefs about consequences		Negative emotion (e.g., fear, anxiety, powerlessness) inhibit engagement with NDI
Dash K et al, 2020	Diabetes	Physical	enabler	Not reported	Support systems	motivating factors for participation in physical activity, which include the support they receive from friends, family and teachers, the enjoyment of activities, and the health benefits	patient	Inner	N/A	B. Relational connections					Support and encouragement from family and friends
Dash K et al, 2020	Diabetes	Physical	enabler	Not reported	Support systems	Co-participation with friends and family in activities seemed to facilitate their level of engagement, with adults commonly seen as ‘role models’ and facilitators through encouragement and logistical support, for example, by driving children or adolescents to activitie	patient	Inner	N/A	B. Relational connections		My two brothers play on the trampoline and what we got to do is see who jumps the highest; sometimes I play football with my dad. [28] There’s an assistant called Mr Rogers at PE [physical education].. .He helps you get healthy and make it, make you really want to do it. [28]			Support and encouragement from family and friends
Dash K et al, 2020	Diabetes	Physical	barrier	Not reported	Support systems	The anxiety of parents [when child participates in exercise unsupervised] is often attributed to their confidence in a child or adolescent’s ability to self-regulate their blood glucose levels or in a supervisor’s ability to manage any problems that arise. Parental anxiety is seen as a factor that could prevent participation in activities or even necessitate parents accompanying their child to al…	(external)	IndividualRoles	IndividualCharacteritics	G. Other implementation support	D. Motivation	For Taekwondo I’m always there, because his teacher and everything, they’re not trained in how to treat him if he suddenly has a hypo or comes hyper or his cannula comes out. [39]	beliefs about consequences	emotion	Negative emotion (e.g., fear, anxiety, powerlessness) inhibit engagement with NDI
Dash K et al, 2020	Diabetes	Physical	enabler	Not reported	Support systems	Family members appear to see their role in facilitating physical activity as a planning one, which ranges from regulating their child’s dietary intake in relation to the requirement of activities to logistical and financial support.	patient	Inner	N/A	B. Relational connections		We support him by financing the football things and taking him to various places that he needs to go. [39]			Support and encouragement from family and friends
Dash K et al, 2020	Diabetes	Physical	enabler	Not reported	Support systems	Teachers also highlighted that communicating and adapting plans to suit children and adolescents with type 1 diabetes can help promote physical activity levels.	(external)	Innovation	N/A	D. Innovation adaptability		I would plan the week before and say to them next week we’re going to be doing a higher level of exercise .. . so that they could .. . adjust their sugars .. . But the thing is you need to know that a diabetic needs to know that. (Primary specialist teacher) [35]			Flexible, tailored or personalised interventions facilitate acceptability of and engagement in intervention
Dash K et al, 2020	Diabetes	Physical	barrier	Not reported	Education and knowledge	Parents appear to feel that education around managing physical activity could be improved and not just targeted at ‘sporty’ children, adolescents or parents.	local organisation	Inner	N/A	D2. Recipient-Centredness**		Talking about the provision of education around physical activity ’if they’re not, well it’s probably not seen as an issue, and it doesn’t really come up in clinics...they don’t see it as priority if the kid’s not sporty’. (Mother) [27]			Poor or discriminatory HCP attitude of towards patient
Dash K et al, 2020	Diabetes	Physical	barrier	Not reported	education and knowledge	current provision of education current deliverers of education may have a lack of time to cover all areas of diabetes management which could result in a lack of physical activity advice for specific people with diabetes.	clinician	Inner	N/A	J. Available resources^*		If it’s a child who’s got a weight problem as well then we might address it. (Consultant) [22]			Insufficient time or staff to adequately provide NDI intervention
Dash K et al, 2020	Diabetes	Physical	enabler	Not reported	Communication between stakeholders	effective communication between all stakeholders appears to facilitate participation in physical activity, in terms of allowing planning of glucose intake and insulin injections, as well as easing the levels of anxiety among parents.	local organisation	Inner	N/A	C. Communication		’I would plan the week before and say to them next week we’re going to be doing a higher level of exercise ... so that they could ... adjust their sugars .. . But the thing is you need to know that a diabetic needs to know that.’ (Primary specialist teacher 119) [35]			Timely, clear and simple communication about NDI
Nguyen TNM et al, 2022	Other (specify)	Self-management (specify)	barrier	Not reported	Personal- related barriers (Health decline)	Decline in physical health was attributed to the aging process or the nature of chronic disease, which reduced older adults’ capacity to adhere to exercise recommendations in the self- management regimen. Cognitive decline challenged older adults’ practice of self- management regarding medication adherence.	patient	IndividualRoles	IndividualCharacteritics	I. Innovation Recipients	C. Opportunity	I can't exercise too much sometimes. My knees can't take it. Because we are getting on in years as well as sometimes it hurts. There was once when I went for a walk and I had leg cramps after I went back. It's really painful (Li et al., 2013).	environmetnal context and resources		Symptom of condition (e.g., pain, fatigue) interfere with engagement in NDI	Trappes-Lomax 2016: co-existing conditions; inability to maintain general health and well-being, and worsening ill-health, despite adherence; pain, fatigue, isolation,
Nguyen TNM et al, 2022	Other (specify)	Self-management (specify)	barrier	Not reported	Personal- related barriers (Low health literacy)	Low health literacy was reported in six articles as a barrier that impacted CDSM among older adults	patient	IndividualRoles	IndividualCharacteritics	I. Innovation Recipients	B. Capability	And for me it's a little complicated, because I’m not sure what symptoms are for what. I had three heart attacks, I’m a diabetic, so I’m not sure (O'Conor et al., 2017)	knowledge		Low health literacy	Trappes-Lomax 2016: lack of understanding of an illness, limited literacy
Nguyen TNM et al, 2022	Other (specify)	Self-management (specify)	barrier	Not reported	Personal- related barriers (Low self- regulation)	Low self- regulation was reported in three studies as a significant obstacle preventing older adults from engaging in self- management. Low self- regulation resulted in poor adherence to diet and medication among older adults living with chronic disease.	patient	IndividualRoles	IndividualCharacteritics	I. Innovation Recipients	B. Capability	…but it's food I like, it's so hard to resist. I think what the heck? I’ll just eat less next time…and I’ll go ahead (Song et al., 2010)	behavioural regulation		Difficulties adhering to disease management program that uses non-drug intervention
Nguyen TNM et al, 2022	Other (specify)	Self-management (specify)	barrier	Not reported	Personal- related barriers (Financial disadvantage)	Financial disadvantage was reported as a barrier in four studies	patient	IndividualRoles	IndividualCharacteritics	I. Innovation Recipients	C. Opportunity	It's useful but the strip, it's very costly. The strip is very expensive. Just buying the strip costs a few hundred dollars for one month. One bottle is about 70 plus dollars…[so] I don't dare to use it every day. It's very expensive (Li et al., 2013)	environmetnal context and resources		Personal financial disadvantage	Trappes-Lomax 2016: financial hardship, Loss of employment, housing problems
Nguyen TNM et al, 2022	Other (specify)	Self-management (specify)	barrier	Not reported	Cultural- related barriers (Traditional role expectations)	traditional role expectations was reported as a significant barrier to CDSM that appeared more predominantly among older women. Older women in these studies described being expected to maintain their caregiver roles for their family while living with chronic disease. Consequently, older women appeared less engaged in CDSM due to competing role expectations	patient	Outer	N/A	G. External pressure*		I have to take care of my grandchildren because my daughter- in- law is working. They are 3 and 5 years old. It is very hard to have my own time to do anything except the weekends (Song et al., 2010)			Sociocultural pressure related to diet, culture or gender roles
Nguyen TNM et al, 2022	Other (specify)	Self-management (specify)	barrier	Not reported	Cultural- related barriers (Food as culture)	Food was perceived to be an important aspect of culture. Consequently, many older adults living with chronic disease found difficulties in changing their eating habits following disease dietary recommendations	patient	Outer	N/A	G. External pressure*		If I give up everything, there is no quality in my life, and it makes no sense for me [to live] (Shen et al., 2013)			Sociocultural pressure related to diet, culture or gender roles
Nguyen TNM et al, 2022	Other (specify)	Self-management (specify)	barrier	Not reported	Cultural- related barriers (Folk medicine preference)	Preference for folk medicine in treating chronic disease and a negative attitude toward Westernized medicine were reported in three studies as another important challenge to the selfmanagement of chronic diseases among older adults	patient	IndividualRoles	IndividualCharacteritics	I. Innovation Recipients	D. Motivation	If you have kidney problems, your blood circulation in the kidney must be damaged. If you use Western medicine to expand the blood vessels, you use atropine. But it is hard to accept. If you just take some danshen root, sanchi, or integripetal rhodiola herb, there will be side effects. The effects are not bad. Also, if you take aspirin, a large dose will cause bruising, which won't be seen if you…	beliefs about consequences		Preference for alternative medicine
Nguyen TNM et al, 2022	Other (specify)	Self-management (specify)	both	Not reported	Healthcare-related barriers (Distrust of healthcare providers)	mistrust in the relationship between older adults and healthcare providers. Ineffective communication and inadequate time with healthcare providers were major causes of the mistrust between older adults and healthcare providers.	(clinician patient interaction)	Inner	N/A	B. Relational connections		The doctor has been in such a hurry, by the way, all of them are. He is not Swedish and had difficulty understanding. They don't trust people who have problems with speech; even my own doctor does not believe me because I say the wrong words. It's weird; when you have difficulty talking, they think you don't get it. I still want to participate in a conversation (Meranius & Hammar, 2016)			Poor relationship between patient and HCP due to care provision, disagreement or lack of trust	Trappes-Lomax 2016: Continuity of good relationships with trusted health professionals; Patients may find it difficult to tell GPs what they need and there is a pervasive culture of “don’t ask, don’t tell” and expectations
Nguyen TNM et al, 2022	Other (specify)	Self-management (specify)	barrier	Not reported	Healthcare-related barriers (Distrust of healthcare providers)	Ineffective communication …..with healthcare providers were major causes of the mistrust between older adults and healthcare providers.	(clinician patient interaction)	Inner	N/A	C. Communication					Poor or ineffective communication between patient and HCP	Trappes-Lomax 2016: Poor communication about daily management or failure to understand patient fears; GPs may need additional training in communication skills – patients can gain self-confidence when GPs are willing to discuss obstacles and solve problems jointly
Nguyen TNM et al, 2022	Other (specify)	Self-management (specify)	barrier	Not reported	Healthcare-related barriers (Distrust of healthcare providers)	….and inadequate time with healthcare providers were major causes of the mistrust between older adults and healthcare providers.	(clinician patient interaction)	Inner	N/A	J. Available resources^*					Insufficient time or staff to adequately provide NDI intervention	Trappes-Lomax 2016: Numerous studies cited the importance of GP “listening time”, but both patients and GPs are highly conscious of the time constraints
Nguyen TNM et al, 2022	Other (specify)	Self-management (specify)	barrier	Not reported	Healthcare-related barriers (Healthcare systems' failure at providing effective care for morbidities)	Added to the mistrust in relationship with healthcare professionals, older adults also believed that the healthcare system failed to provide effective care for the experience of living with multimorbidity. Specifically, older adults felt that the healthcare system focused on single diseases rather than providing care for multiple chronic diseases.	(clinician patient interaction)	Inner	N/A	B. Relational connections		I think it's a matter of prestige between the doctors. They don't like to consult each other. The family doctor is not willing to make contact with the kidney specialist, nor is the cardiologist, who prescribed inappropriate tablets even though I asked him to consult the kidney (Meranius & Hammar, 2016)			Poor relationship between patient and HCP due to care provision, disagreement or lack of trust	Trappes-Lomax 2016: enable the continuity of therapeutic relationships for chronic disease management
Nguyen TNM et al, 2022	Other (specify)	Self-management (specify)	enabler	Not reported	Facilitators (Family)	Family was described as primary source for both self- care and mental support. Support from spouses was commonly described	patient	Inner	N/A	B. Relational connections		My wife studies what is right for me [for my diet], she cooks and monitors what I eat (Song et al., 2010).			Support and encouragement from family and friends
Nguyen TNM et al, 2022	Other (specify)	Self-management (specify)	enabler	Not reported	Facilitators (Networking)	Older adults in these studies reported that networking with other older adults living with similar diseases and facing similar problems helped them to overcome negative feelings toward their disease diagnosis.	patient	Inner	N/A	B. Relational connections		Before I attended the eight discussions, I was ashamed and now I am proud and powerful. I am willing to tell people that I have diabetes now and try to help others. I no longer feel depressed (Haltiwanger, 2012)			Engagement with and support from others with the same condition	Trappes-Lomax 2016: GPs’ lack of knowledge about local voluntary networks (Infante et al., 2004), though self-help groups are good sources of peer expertise and support (Mayor, 2006).
Nguyen TNM et al, 2022	Other (specify)	Self-management (specify)	enabler	Not reported	Facilitators (Community nurses)	Community nurses were reported in two articles as supportive to improving older adults' self- management of chronic disease. Community nursing support included home visits, emotional motivation, and healthcare education.	clinician	Inner	N/A	A3. Work infrastructure**		Nurse visited me at home. I never thought she will come and she talked to me like her relatives. She taught me to do pursed- lip breathing and medicine usage. I followed her teaching and my health gradually recovers (Danyuthasilpe et al., 2015)			Role of nurses to support NDI activities
Nguyen TNM et al, 2022	Other (specify)	Self-management (specify)	enabler	Not reported	Facilitators (Religious beliefs)	practice of religious beliefs was an important factor that enabled older adults to manage their emotional suffering following a diagnosis of a chronic disease	patient	IndividualRoles	IndividualCharacteritics	I. Innovation Recipients	C. Opportunity	I do merit on the Buddhist holy day, such as I went to the temple to offer foods to monks, gave money to donation, and dedicated the merit to the departed. It made me feel happy (Danyuthasilpe et al., 2015)	social influences	emotion	Engagement with religion supported emotional changes
Othman N et al, 2020	Diabetes	Self-management (specify)	enabler	Not reported	Intrapersonal	high knowledge level	patient	IndividualRoles	IndividualCharacteritics	I. Innovation Recipients	B. Capability		knowledge		Knowledge about the disease and/or disease management	Spenceley, 2006: lack ofknowledge, skills,
Othman N et al, 2020	Diabetes	Self-management (specify)	Enabler	Not reported	Intrapersonal	ability to adapt to T2DM	patient	IndividualRoles	IndividualCharacteritics	I. Innovation Recipients	D. Motivation		optimism		Attitude of positivity and optimism towards NDI and disease management
Othman N et al, 2020	Diabetes	Self-management (specify)	Enabler	Not reported	Intrapersonal	good coping (ability to strategise and cope with a wide range of stressors)	patient	IndividualRoles	IndividualCharacteritics	I. Innovation Recipients	B. Capability		skills		Good general coping skills	Spenceley, 2006: support in learning to live with unpredictability and accepting that perfect control is unrealistic
Othman N et al, 2020	Diabetes	Self-management (specify)	barrier	Not reported	Intrapersonal	misconceptions and knowledge gaps	patient	IndividualRoles	IndividualCharacteritics	I. Innovation Recipients	B. Capability		knowledge		Lack of knowledge or awareness of disease and/or management of disease	Spenceley, 2006: belief that cause and cure are nonmedical
Othman N et al, 2020	Diabetes	Self-management (specify)	barrier	Not reported	Intrapersonal	psychosocial burden (fear of stigma)	patient	Outer	N/A	B. Local attitudes				emotion	Negative societal attitudes or pressures	Spenceley, 2006: fear of stigmatization, Discomfort with public exposure
Othman N et al, 2020	Diabetes	Self-management (specify)	barrier	Not reported	Intrapersonal	poor time management skills	patient	IndividualRoles	IndividualCharacteritics	I. Innovation Recipients	B. Capability		skills		Lack of skills to effectively self-manage disease
Othman N et al, 2020	Diabetes	Self-management (specify)	barrier	Not reported	Intrapersonal	comorbidities and health status (asthma, learning disability)	patient	IndividualRoles	IndividualCharacteritics	I. Innovation Recipients	C. Opportunity		environmetnal context and resources		Other comorbidity interfere with engagement in NDI	Spenceley, 2006: lack of time, energy, physical capacity,
Othman N et al, 2020	Diabetes	Self-management (specify)	both	Not reported	interpersonal - relationship with family	collaborative parents - parents act as gate-keeper, role model and team member in assisting diabetes self-management. Supportive parents were more likely to give autonomy to their children in the T2DM management [45] and keep on motivating their children in disease self-management with rewards and incentives [47]	(external)	Inner	N/A	B. Relational connections		“My dad, he annoys me, he would eat through the things I can have and can’t have; for example, he’ll go through all my sugar-free stuff so I’ll have nothing to eat. ” [39]			Support and encouragement from family and friends	Spenceley, 2006: support of a self-care partner; Supportive self-care partners or networks of social support, family support, recruiting trusted self-care partners; role-preserving assistance of caregivers
Othman N et al, 2020	Diabetes	Self-management (specify)	both	Not reported	interpersonal - relationship with family	parental involvement - Too little parental involvement, adolescents with T2DM may not properly execute the diabetes self-management activities [45] . On the other hand, excessive parental control behaviour such as nagging, asking too much about self-management, and unable to understand food craving [39] often entail obstreperous responses from adolescents [ 39 , 40 , 45 ].	(external)	Inner	N/A	B. Relational connections					Support and encouragement from family and friends
Othman N et al, 2020	Diabetes	Self-management (specify)	enabler	Not reported	interpersonal - relationship with family	parents with good diabetes related knowledge	patient	IndividualRoles	IndividualCharacteritics	G. Other implementation support	B. Capability		knowledge		Knowledge about the disease and/or disease management
Othman N et al, 2020	Diabetes	Self-management (specify)	enabler	Not reported	interpersonal - relationship with family	Shared experience among family members with T2DM facilitates the young people to overcome stress and to sustain self-management activities [ 39 , 41 , 45 ]. While such an approach might have an underlining threatening nature and be deemed as unlikely to have a long-lasting effect [47] , in some instances, it managed to signpost the young people to follow proper diabetes self-management	patient	Inner	N/A	B. Relational connections		“Like, my aunt doesn’t take it [medication] all the time; she takes it [medication] when she wants to, and now she’s on dialysis. So, I’m not going to do that. ” [41]			Support and encouragement from family and friends
Othman N et al, 2020	Diabetes	Self-management (specify)	barrier	Not reported	interpersonal - relationship with family	parent child conflict	patient	Inner	N/A	B. Relational connections					Lack of social support from family or friends
Othman N et al, 2020	Diabetes	Self-management (specify)	barrier	Not reported	interpersonal - relationship with family	parent misconception on t2dm therapy - interfere with their children’s daily diabetes self-management decisions such as medication-taking	patient	IndividualRoles	IndividualCharacteritics	G. Other implementation support	B. Capability	“… [the medication] never really helped him anyway because it never got into his system well enough. ” [45]	knowledge		Lack of knowledge or awareness of disease and/or management of disease	Spenceley, 2006: lack of confidence in self or in therapy
Othman N et al, 2020	Diabetes	Self-management (specify)	barrier	Not reported	interpersonal - relationship with family	economic burden - Without financial support, parents described the difficulty of purchasing healthy food and medications for their children with T2DM [ 40 , 43 , 44 ].	(external)	Innovation	N/A	H. Innovation cost		“. . . sometimes you have enough food, and sometimes you don’t…It’s just a struggle to buy vegetables and food to have around the home …You know, $50 has to last two weeks for four. ” [40]			Actual or perceived cost associated with intervention	Spenceley 2006: Lack of money, Costs, financial hardship
Othman N et al, 2020	Diabetes	Self-management (specify)	enabler	Not reported	interpersonal - relationship with peers	supportive peers - Adolescents and youths with T2DM described that supportive peers help them to accept the disease diagnosis and safeguard proper diabetes self-management activities [ 39–42 , 47 ]. Having peers with the same disease was perceived as particularly helpful as they can share their experience of living with diabetes [42] .	patient	Inner	N/A	B. Relational connections					Support and encouragement from family and friends
Othman N et al, 2020	Diabetes	Self-management (specify)	barrier	Not reported	interpersonal - relationship with peers	pressure to fit in with peers - caused them to conceal their symptoms and ignored the lifestyle restriction imposed by diabetes self-management	(external)	Outer	N/A	B. Local attitudes		When she’s with her friends . . . she does buy candy, cookies, and stuff . . . . She knows that’s not a part of her diet, and I don’t think she wants her friends to know that she has to . . . do all this to control the diabetes. So, she tries to fit in ” [40] .			Negative societal attitudes or pressures
Othman N et al, 2020	Diabetes	Self-management (specify)	enabler	Not reported	interpersonal - relationship with HCPs	trust and supportive relationship	(clinician patient interaction)	Inner	N/A	B. Relational connections					High quality relationship between patient and clinician	Spenceley, 2006: mutual trust, respect, collegiality in health-care relationships; providers who acknowledge that science is limited, that patients are as knowledgeable, and that self-care is complex
Othman N et al, 2020	Diabetes	Self-management (specify)	barrier	Not reported	interpersonal - relationship with HCPs	lack of empathy - overpowering biomedical approach in T2DM management without considering patients’ experience and emotion is perceived by young people with T2DM as a lack of empathy among HCPs. Patients felt that mental support is needed to motivate them to sustain long-term diabetes self-management activities	(clinician patient interaction)	IndividualRoles	IndividualCharacteritics	H. Innovation Deliverers	B. Capability		skills		Lack of skills to clearly and effectively communicate about risk or lifestyle changes	Spenceley, 2006: health professionals “enamoured of the science” and resistant to partnership
Othman N et al, 2020	Diabetes	Self-management (specify)	enabler	Not reported	institutional - diabetes education	availability of diabetes education services	local organisation	Inner	N/A	K. Access to knowledge and information^					Patients have access to reliable education regarding health condition and NDI	Spenceley, 2006: timely selfcare information; education that supports the evolution of client expertise and “real world” self-care
Othman N et al, 2020	Diabetes	Self-management (specify)	enabler	Not reported	institutional - diabetes education	peer support - parents perceived DSME should integrate peer support and a variety of learning opportunities to help adolescents and youth with T2DM in the disease self-management	patient	Inner	N/A	B. Relational connections					Support and encouragement from family and friends	Spenceley, 2006: opportunities to share and reflect with supportive peers
Othman N et al, 2020	Diabetes	Self-management (specify)	barrier	Not reported	institutional - diabetes education	information overload - preferred multiple educational sessions to strengthen the disease management knowledge as too much information given at any single time point would not be helpful for knowledge retention	local organisation	Inner	N/A	J. Available resources^*		“It [diabetes education] goes in one ear and out the other and he doesn’t listen to nothing much. ”			Insufficient time or staff to adequately provide NDI intervention
Othman N et al, 2020	Diabetes	Self-management (specify)	barrier	Not reported	insitutional - living environment	lack of supportive living environment - poor understanding among teachers, unsupportive school policy and limited healthy food choices at school hinder proper diabetes self-management	patient	Outer	N/A	B. Local attitudes					Negative societal attitudes or pressures	Spenceley, 2006: lack of support, lack of community support
Hurley M et al, 2018	Musculoskeletal	Physical	barrier	High	symptoms	Pain, muscle weakness, physical function: the experience of living with pain and its impact dominated people's narratives because it affected most areas of their daily life and became worse over time. Pain levels varied, and were described as episodic and unpredictable.	patient	IndividualRoles	IndividualCharacteritics	I. Innovation Recipients	C. Opportunity	I'm always in pain and agony, every movement is a chore. Sometimes, I just stare at my stairs, dreading what comes next" (Stone 2015). "…I can't walk as fast or as far as I used to because my knee hurts…" (Hendry 2006, p.560); "…getting out of bed, getting going, turning over in bed, waking up in the night…getting in and out of the car is a nightmare…" (Hurley 2010, p.5).	environmetnal context and resources		Symptom of condition (e.g., pain, fatigue) interfere with engagement in NDI	Kanavaki 2017: Physical barriers and limitations (pain and other symptoms; perceived functional limitations)
Hurley M et al, 2018	Musculoskeletal	Physical	barrier	High	symptoms	Capacity to exercise: pain, joint stiffness, fatigue, comorbidity and people's perceptions of their physical fitness, both before and after exercise, restricted the type and amount of exercise people felt able to engage in. Additional efforts required to shower and change exacerbated the difficulties, and people also reported difficulties with fatigue after exercise sessions.	patient	IndividualRoles	IndividualCharacteritics	I. Innovation Recipients	C. Opportunity	"…anything that would jog or jar my knee would really hurt…it's hard to get going on a bike and very painful…" (Hendry 2006, p.560). …the effort to get clean aſterward is really hard…you just don't have the energy to take a shower…" (Petursdottir 2010, p.20);	environmetnal context and resources		Symptom of condition (e.g., pain, fatigue) interfere with engagement in NDI
Hurley M et al, 2018	Musculoskeletal	Physical	enabler	High	symptoms	Impact of exercise on the effects of OA: some participants reported dramatic improvements in symptoms as a result of exercising, while some felt there was little or no benefit. Some people believed other treatment routes were more effective. However, for those who did benefit from exercise, function was improved and pain reduced allowing a return to more normal dayto-day activities that had been …	patient	IndividualRoles	IndividualCharacteritics	I. Innovation Recipients	D. Motivation	the exercises we did at [centre]were helping and see I haven't had the pain…it was very helpful" (Hurley 2010, p.7), "the physiotherapist professionally guided me to feel less pain" (Stone 2015, p.14), "… exercise is the best thing for relieving pain…" (Hendry 2006), "at least 50% difference in the stiffness" (Larmer 2014b, p.91).	reinforcemet		Health improvements seen as result of engagement with NDI, prompting further engagement
Hurley M et al, 2018	Musculoskeletal	Physical	barrier	low	Health beliefs and views on the management of OA	Aetiology and prognosis of OA: people considered OA to be an inevitable result of placing stress on their joints, the ageing process or a hereditary condition, with limited hope of improvement. Expectations that the condition would worsen over time made it difficult to convince people of the scope for improvement through appropriate treatment.	patient	IndividualRoles	IndividualCharacteritics	I. Innovation Recipients	D. Motivation	…I think it's just wear and tear. I think it's just accepted that you're going to get these things as you get older…" (Hurley 2010).	beliefs about consequences	knowledge	Lack of knowledge or awareness of disease and/or management of disease	Kanavaki 2017: OA beliefs
Hurley M et al, 2018	Musculoskeletal	Physical	enabler	low	Health beliefs and views on the management of OA	Non-exercise management strategies: some people's understanding of how to manage their OA condition was limited to medication (analgesia) or surgery with little awareness of the role of exercise. Views on pain medication and surgery were mostly negative, with concerns of becoming addicted (to medication) and mixed views and hesitancy regarding surgery, with some people unsure it would work while …	patient	IndividualRoles	IndividualCharacteritics	I. Innovation Recipients	D. Motivation	"I am not a one for taking a lot of tablets. I get a bit dubious, you know, so I just learnt to live with it for a bit" (Campbell 2001, p.134).	beliefs about consequences		NDI viewed as way to control disease and disease progression
Hurley M et al, 2018	Musculoskeletal	Physical	both	moderate	Health beliefs and views on the management of OA	Advice and information from health professionals: participants described their experiences of receiving advice and information from health professionals. This was wide-ranging in its usefulness and detail for people, and some formed negative beliefs due to limitations of the information they were provided with, including conflicting information	patient	Innovation	N/A	F. Innovation complexity		"When I was first diagnosed, I didn't know what to think. I knew it wasn't good, … And no one warned me I didn't even know what to do…exercise was the farthest thing from my mind" (Stone 2015, p.6); "…[doctor] never said anything, that's why I have always thought it's not worth bothering about. He's not bothered so I am not bothered…" (Hurley 2010, p.5). my doctor told me to keep exercising and n…			Intervention contains mixed messages or counterintuitive information	Kanavaki 2017: Lack of advice and encouragement from health professionals; Support from health professionals Knowledge about exercise
Hurley M et al, 2018	Musculoskeletal	Physical	barrier	high	Health beliefs and views on the management of OA	Health beliefs and managing OA and exercise: attitudes towards exercise in OA were found to be closely linked to beliefs and perceptions regarding aetiology. Negative beliefs were widely held about the OA prognosis which in turn demotivated them from active management of the condition. Some were concerned about exacerbating the condition, and some felt they were too old for exercise to be of bene…	patient	IndividualRoles	IndividualCharacteritics	I. Innovation Recipients	D. Motivation	; "…there is nothing that can be done about the OA; therefore, I do nothing…" (Petursdottir 2010, p.1021).	beliefs about consequences		Belief that using a non-drug intervention is useless or harmful	Kanavaki 2017: PA as non-effective, harmful or of doubtful effectiveness
Hurley M et al, 2018	Musculoskeletal	Physical	enabler	low	Health beliefs and views on the management of OA	Everyday activities (physical activity) versus structured exercise: this relates to whether people felt that general physical activities that took place in everyday life were sufficient to manage OA, or whether structured exercise sessions had additional benefits. Some people did not perceive a difference between the two, and did not see a need for structured exercise, while others felt normal da…	patient	IndividualRoles	IndividualCharacteritics	I. Innovation Recipients	B. Capability		knowledge		Lack of knowledge about non-drug interventions or conservative management
Hurley M et al, 2018	Musculoskeletal	Physical	barrier	high	Psychological factors	Impact of OA on people's sense of "self": the limitations of OA meant that activities that people had previously defined themselves by were now compromised. A new sense of self needed to be constructed to help overcome the negative psychological effects of this, taking on alternative social roles to ensure they maintained a sense of purpose and remained 'useful' despite incapacitation. Those who …	patient	IndividualRoles	IndividualCharacteritics	I. Innovation Recipients	D. Motivation		social/professional role and identity	emotion	Loss of identity or capacity as a result of health condition	Kanavaki 2017: OA-related distress
Hurley M et al, 2018	Musculoskeletal	Physical	both	low	Psychological factors	Individual disposition: high self-efficacy and a positive outlook was seen as vital in ensuring people did not become defined by their OA. This involved the determination to find new ways to cope. Where self-efficacy was low, there was an avoidance of physical activity because of the belief it would aggravate pain levels.	patient	IndividualRoles	IndividualCharacteritics	I. Innovation Recipients	D. Motivation		optimism	beliefs about consequences	Attitude of positivity and optimism towards NDI and disease management	Kanavaki 2017: Resigned to OA; Keep going despite OA; Enjoyment
Hurley M et al, 2018	Musculoskeletal	Physical	enabler	high	Psychological factors	Psychological benefits of exercise: people reported favourable psychological benefits of exercise. They also appreciated the peer support and social opportunities that accompanied group forms of exercise.	patient	IndividualRoles	IndividualCharacteritics	I. Innovation Recipients	D. Motivation		reinforcemet		Health improvements seen as result of engagement with NDI, prompting further engagement
Hurley M et al, 2018	Musculoskeletal	Physical	enabler	high	Psychological factors	Influence of programme supervisors: people who undertook supervised exercise programmes valued programme providers who understood their condition and encouraged and facilitated their engagement in exercise.	clinician	IndividualRoles	IndividualCharacteritics	H. Innovation Deliverers	C. Opportunity		social influences		People facilitating NDI in the community were understanding and encouraging
Hurley M et al, 2018	Musculoskeletal	Physical	enabler	high	social environmental factors	prioritising exercise: importance of exercise, regular routines, priorties	patient	IndividualRoles	IndividualCharacteritics	I. Innovation Recipients	D. Motivation		goals		Making plans and setting goals around disease management and NDI	Kanavaki 2017: lack of motivation, Lacking behavioural regulation
Hurley M et al, 2018	Musculoskeletal	Physical	both	high	social environmental factors	support of family and friends:	patient	Inner	N/A	B. Relational connections					Lack of social support from family or friends	Kanavaki 2017: Lack of social support; Social support facilitating PA
Hurley M et al, 2018	Musculoskeletal	Physical	enabler	low	social environmental factors	social identity: age and cultural identity	patient	IndividualRoles	IndividualCharacteritics	I. Innovation Recipients	D. Motivation		social/professional role and identity		Engagement with non-drug intervention doesn’t interfere with ‘normal’ function, sense of self or identity
Hurley M et al, 2018	Musculoskeletal	Physical	barrier	moderate	social environmental factors	climatic conditions:	patient	Outer	N/A	C. Local conditions					Weather and climate affect access
Hurley M et al, 2018	Musculoskeletal	Physical	barrier	moderate	social environmental factors	Exercise facilities	patient	Outer	N/A	C. Local conditions					Lack of available goods or services to access NDI
Tierney S et al, 2011	Cardiovascular	physical	barrier	Not reported	changing soma	aging: decline in physical and mental abilities, which many participants thought was related to ageing. An altered body was perceived to be a natural part of getting older by some of those participating in reviewed studies, who mentioned feeling too old to amend their behaviors. But the body could also be experienced as failing. For example, unpredictability of symptoms made it hard to plan activ…	patient	IndividualRoles	IndividualCharacteritics	I. Innovation Recipients	C. Opportunity		environmetnal context and resources		Symptom of condition (e.g., pain, fatigue) interfere with engagement in NDI
Tierney S et al, 2011	Cardiovascular	physical	barrier	Not reported	changing soma	comorbidities: such as arthritis, which further restricted their physical capabilities, as did poor balance. Bodily freedom was said to be important for everyday activities (e.g., housework) and for more specific, valued behaviors.	patient	IndividualRoles	IndividualCharacteritics	I. Innovation Recipients	C. Opportunity		environmetnal context and resources		Other comorbidity interfere with engagement in NDI
Tierney S et al, 2011	Cardiovascular	physical	barrier	Not reported	changing soma	symptoms: made people feel that they lacked control over their body	patient	IndividualRoles	IndividualCharacteritics	I. Innovation Recipients	C. Opportunity	The dizziness terrifies me. Once it starts to go, once the room starts going around, I . . . you don’t have any control. That’s a horrible feeling. HF has changed my sense of control. I’m not as secure as I was. (p. 445)	environmetnal context and resources		Symptom of condition (e.g., pain, fatigue) interfere with engagement in NDI
Tierney S et al, 2011	Cardiovascular	physical	both	Not reported	changing soma	Use of support toolsSome individuals used equipment like a walking stick in response to their altered soma, which could be perceived as facilitative, allowing them to be more independent, although others feared that this would stop them from being active:	patient	Inner	N/A	J3. Materials and equipment^**		But I said no [to getting a wheelchair to use indoors] because then I would just sit there, rolling back and forth, when what I need to do is walk. (Hagglund, Boman, & Lundman, 2008, p. 293)			Safe equipment and environment to complete NDI
Tierney S et al, 2011	Cardiovascular	physical	barrier	Not reported	negative emotional response	anxiety: Certain individuals appeared to dwell on what they could no longer do because of their changed physical status and were anxious about how much exercise they could perform safely.	patient	IndividualRoles	IndividualCharacteritics	I. Innovation Recipients	D. Motivation	I didn’t know if I should [exercise]. They used to say rest, rest, rest. Now they say exercise, exercise, exercise” (p. 291).	emotion		Negative emotion (e.g., fear, anxiety, powerlessness) inhibit engagement with NDI
Tierney S et al, 2011	Cardiovascular	physical	barrier	Not reported	negative emotional response	helplessness: Not knowing when they would experience deterioration in health made certain patients feel helpless	patient	IndividualRoles	IndividualCharacteritics	I. Innovation Recipients	D. Motivation	. . . we don’t go anywhere, we’ve got a wedding invitation and hope to God that things are a wee bit better so that we can go, just to get us out somewhere, you know. (Pattenden et al., 2007, p. 276)	emotion		Negative emotion (e.g., depression, anxiety) impact general wellbeing, coping and self-esteem
Tierney S et al, 2011	Cardiovascular	physical	barrier	Not reported	negative emotional response	sense of isolation: engendered because people felt HF prevented them from engaging in previously enjoyed pastimes (e.g., dancing, sports):	patient	Inner	N/A	B. Relational connections		I used to be with my grandchildren and pick mushrooms and I could pick lingon berries . . . . I used to be able to walk all day long in the woods and . . . used to be able to climb to the top of a mountain . . . now I can’t do anything. (Martensson, Karlsson, & Fridlund, 1997, p. 582)			Lack of social support from family or friends
Tierney S et al, 2011	Cardiovascular	physical	barrier	Not reported	negative emotional response	low mood/frustration: Pessimistic reactions to physical changes could have a deleterious impact on willingness to exercise as a consequence.	patient	IndividualRoles	IndividualCharacteritics	I. Innovation Recipients	D. Motivation		emotion		Negative emotion (e.g., fear, anxiety, powerlessness) inhibit engagement with NDI
Tierney S et al, 2011	Cardiovascular	physical	barrier	Not reported	negative emotional response	weather: some individuals felt restricted from outdoor pursuits by inclement weather (e.g., rain or fear of falling on ice), which could also have an impact on emotional well-being	patient	IndividualRoles	IndividualCharacteritics	I. Innovation Recipients	C. Opportunity	“Weather puts you in a mood where you don’t feel vigorous.” “I need sunlight. I’m a SAD [seasonal affective disorder] person. I really suffer when it’s cloudy day after day, I get cranky.”	environmetnal context and resources		Weather and climate affect access
Tierney S et al, 2011	Cardiovascular	physical	barrier	Not reported	negative emotional response	A lack of clear advice caused some patients to reduce their activity levels for fear of increasing symptoms and risking hospitalization.	patient	Innovation	N/A	F. Innovation complexity					Intervention contains mixed messages or counterintuitive information
Tierney S et al, 2011	Cardiovascular	physical	enabler	Not reported	adjusting to altered status	appreciated what you can still do: Certain participants in reviewed papers talked about modifying their life because of HF, while appreciating what they could still do and taking up less energetic hobbies (e.g., bowling) that provided social contact.	patient	IndividualRoles	IndividualCharacteritics	I. Innovation Recipients	D. Motivation		optimism		Attitude of positivity and optimism towards NDI and disease management
Tierney S et al, 2011	Cardiovascular	physical	enabler	Not reported	adjusting to altered status	becoming healthier: became more active because they thought this was good for their heart. Keeping active could be an effort, but there were participants who forced themselves to do so because being sedentary was seen as detrimental to health	patient	IndividualRoles	IndividualCharacteritics	I. Innovation Recipients	D. Motivation	You just have to struggle and get up . . . you have to practice that . . . because I know how things go if you get too dependent on your bed; people have to come in and help you more often. (Hagglund et al., 2008, p. 293)	reinforcemet		Health improvements seen as result of engagement with NDI, prompting further engagement
Tierney S et al, 2011	Cardiovascular	physical	enabler	Not reported	adjusting to altered status	having goals/incentives	patient	IndividualRoles	IndividualCharacteritics	I. Innovation Recipients	D. Motivation		goals	reinforcemet	Making plans and setting goals around disease management and NDI
Tierney S et al, 2011	Cardiovascular	physical	enabler	Not reported	adjusting to altered status	Exercise gives more energy: reason for exercising was to feel more energetic, which enabled people to undertake pursuits they valued and to achieve personal goals (e.g., returning to golf, enjoying family life). Certain people talked about making the most of when they felt well.	patient	IndividualRoles	IndividualCharacteritics	I. Innovation Recipients	D. Motivation		reinforcemet		Health improvements seen as result of engagement with NDI, prompting further engagement
Tierney S et al, 2011	Cardiovascular	physical	enabler	Not reported	adjusting to altered status	modifying activities (pacing): likewise, people bought aids, such as a lightweight vacuum, so they could continue being active around the house. Adjusting in this way involved doing things at a slower pace, accepting that tasks may take longer and prioritizing activities:	patient	Innovation	N/A	D. Innovation adaptability		If it doesn’t get done today, well, the world doesn’t fall apart. I don’t drive myself any more. So it doesn’t get done. The world doesn’t come to an end. (Rhodes & Bowles, 2002, p. 445)			Flexible, tailored or personalised interventions facilitate acceptability of and engagement in intervention
Tierney S et al, 2011	Cardiovascular	physical	barrier	Not reported	interpersonal influences	being cosseted: for people to feel limited in their activities by concerns of others, who could be overprotective in what they allowed patients to do:	(clinician patient interaction)	Inner	N/A	B. Relational connections		Oh they [family] tend to pamper me a bit now and I get rather annoyed . . . you know it’s “sit down” and they’ll, they’ll do jobs that I would normally put my hand to, they tend to dive in first . . . and I say “I’m not an invalid, you know, I can still work, I can do things.” (Thornhill, Lyons, Nouwen, & Lip, 2008, p. 166)			Poor relationship between patient and HCP due to care provision, disagreement or lack of trust
Tierney S et al, 2011	Cardiovascular	physical	barrier	Not reported	interpersonal influences	feeling dependant on others: Physical limitations called for patients to accept help. This was difficult, seeing family members doing housework and not being able to assist as they wished. Individuals could be left feeling dependent, which contributed to the frustration and low mood referred to earlier:	patient	IndividualRoles	IndividualCharacteritics	I. Innovation Recipients	D. Motivation	I just sit back and watch the old girl do it. That hits me here, thinking I should be doing that. I know up here that I can’t and you get very depressed. (Pattenden et al., 2007, p. 276)	emotion		Frustration with reduced capacity that comes with health condition
Tierney S et al, 2011	Cardiovascular	physical	enabler	Not reported	interpersonal influences	others as facilitative: certain participants noted it was easier to self-care with support from those around them. social contact was bidirectional; people had to have sufficient vigor to engage in activities, yet being with others made patients feel more energetic.	patient	Inner	N/A	B. Relational connections		I have a friend, and we kind of team up and help each other stay on the straight and narrow. It’s a lot easier when you have someone to share it with. (p. 161)			Engagement with and support from others with the same condition
Tierney S et al, 2011	Cardiovascular	physical	enabler	Not reported	interpersonal influences	having pets	patient	IndividualRoles	IndividualCharacteritics	I. Innovation Recipients	C. Opportunity	Besides my husband, my dog is my best friend and companion. We exercise together every day by walking. After bypass surgery, I believe they should pass out dogs instead of the mended heart pillows. A dog will give you back so much more. (Rhodes & Bowles, 2002, p. 446)	environmetnal context and resources		Having a pet (
Vadas D et al, 2021	Cardiovascular	physical	barrier	Not reported	The effect that the patient’s past experience with healthcare has on their adherence to self-practice	Distrusting the healthcare system/providers	patient	Inner	N/A	B. Relational connections					Poor relationship between patient and HCP due to care provision, disagreement or lack of trust
Vadas D et al, 2021	Cardiovascular	physical	barrier	Not reported	The effect that the patient’s past experience with healthcare has on their adherence to self-practice	Replacing prescribed selfpractice with other options	patient	Innovation	N/A	C. Innovation relative advantage		“… I went to DS (another health center for alternative medicine) for ten days. That is another form of treatment. I also went to Kerala and border of Karnataka to get different herbal oil.” [24]			Don’t see role of NDI as relevant to health management
Vadas D et al, 2021	Cardiovascular	physical	enabler	Not reported	Self-efficacy effect on adherence to self-practice	Taking responsibility for recovery process	patient	IndividualRoles	IndividualCharacteritics	I. Innovation Recipients	D. Motivation	“Sometimes I did another exercise because I thought it was more useful” (P1), and “we made adjustments when we thought they made the exercises more effective.” (P7) [35]	belief about capabilitites		Self-efficacy and confidence to self-manage disease with non-drug intervention
Vadas D et al, 2021	Cardiovascular	physical	barrier	Not reported	Self-efficacy effect on adherence to self-practice	Being ignorant about poststroke rehabilitation	patient	IndividualRoles	IndividualCharacteritics	I. Innovation Recipients	B. Capability	“The most striking issue in relation to non-adherence found in this study was participants’ lack of knowledge of their own responsibility to participate in rehabilitation.” [11]	knowledge		Lack of knowledge about non-drug interventions or conservative management
Vadas D et al, 2021	Cardiovascular	physical	enabler	Not reported	Self-efficacy effect on adherence to self-practice	Acknowledging improvement as a key motivational factor	patient	IndividualRoles	IndividualCharacteritics	I. Innovation Recipients	D. Motivation	They perceived exercises as positive and meaningful if they led to an improved performance or if the exercises were linked to a meaningful activity of daily life. Exercises were also seen positive if they were achievable although difficult. Vice versa, if these conditions were missing, patients disliked their exercises…” [36]	reinforcemet		Health improvements seen as result of engagement with NDI, prompting further engagement
Vadas D et al, 2021	Cardiovascular	physical	enabler	Not reported	Interest in the practiced activity	Variety of exercises increases interest	clinician	Innovation	N/A	D. Innovation adaptability		“…two participants (P1, P2) indicated a preference for activities varying in type and amount. When asked about one activity, P1 said ‘handle open close no, little bit’ but described a second activity as ‘oh yeah good good Aþ.’” [48]			Flexible, tailored or personalised interventions facilitate acceptability of and engagement in intervention
Vadas D et al, 2021	Cardiovascular	physical	enabler	Not reported	Interest in the practiced activity	Practicing functional activities increases interest	clinician	Innovation	N/A	D. Innovation adaptability		“All participants expressed interest in completing activities to improve UE. When asked if he liked the activities, P5 responded, ‘onward and upward, come on let’sgo’ to convey his motivation.” [48]			Flexible, tailored or personalised interventions facilitate acceptability of and engagement in intervention
Vadas D et al, 2021	Cardiovascular	physical	enabler	Not reported	Interest in the practiced activity	Games and accessories create interest and fun	clinician	Innovation	N/A	D. Innovation adaptability		“Most of the participants in the study found NeuroGame Therapy to be engaging and enjoyable…Michael commented that ‘And it’s exciting. when I can actually make something happen with my brain with my affected side.’” [37]			Flexible, tailored or personalised interventions facilitate acceptability of and engagement in intervention
Vadas D et al, 2021	Cardiovascular	physical	barrier	Not reported	The emotional ability of overcoming hurdles	Facing different grief phases	patient	IndividualRoles	IndividualCharacteritics	I. Innovation Recipients	D. Motivation	“It was horrifying getting a stroke…It took at least 6 months to get over the shock, and the fact I was functionally disabled!” [11]	emotion		Negative emotion (e.g., depression, anxiety) impact general wellbeing, coping and self-esteem
Vadas D et al, 2021	Cardiovascular	physical	barrier	Not reported	The emotional ability of overcoming hurdles	Coping with pain and fear of doing harm	patient	IndividualRoles	IndividualCharacteritics	I. Innovation Recipients	D. Motivation	“Feeling scared of doing harm especially where pain was present led to a loss of confidence to ‘have a go’. Depression commonly overcame them, allowing hope for recovery to fade.” [12]	beliefs about consequences	emotion	Belief that using a non-drug intervention is useless or harmful
Vadas D et al, 2021	Cardiovascular	physical	barrier	Not reported	The emotional ability of overcoming hurdles	Confronting challenge and failure	patient	IndividualRoles	IndividualCharacteritics	I. Innovation Recipients	D. Motivation	“Michael stated, ‘if you get frustrated and discouraged with what you’re trying to do you just won’t do it.’ Hannah echoed this sentiment stating, ‘but that’s another thing an’ I get so frustrated and then I’m just a ball of tears…It doesn’t seem worthwhile to make myself that upset.” [37]	emotion		Negative emotion (e.g., depression, anxiety) impact general wellbeing, coping and self-esteem
Vadas D et al, 2021	Cardiovascular	physical	enabler	Not reported	Beyond prescribing: Healthcare professionals in self-practice	Healthcare professionals input matters	(clinician patient interaction)	Inner	N/A	B. Relational connections		“I took Botox and doctor told me that only taking Botox is not enough. Botox means the dominant muscle is given an injection to make it weak. And strengthening the opposite group of muscles is required so that my fingers could become straight. So I started exercises again.” [24]			High quality relationship between patient and clinician
Vadas D et al, 2021	Cardiovascular	physical	enabler	Not reported	Beyond prescribing: Healthcare professionals in self-practice	Providing ongoing supervision	(clinician patient interaction)	Inner	N/A	B. Relational connections		“during study participation, they knew that a therapist would connect and talk with them, and so they felt more obliged to complete their assignments…” [39]			High quality relationship between patient and clinician
Vadas D et al, 2021	Cardiovascular	physical	both	Not reported	Beyond prescribing: Healthcare professionals in self-practice	The impact of sharing poor prognosis with the patient	clinician	IndividualRoles	IndividualCharacteritics	H. Innovation Deliverers	D. Motivation	“Negative or dismissive attitudes from others created or confounded the desire to ‘give up’. Alternatively, this fired the motivation of others who used such an attitude as a driving force to recover, just to prove them wrong.” [12]	emotion		Negative emotion (e.g., despondency, despair) associated with delivering the intervention
Vadas D et al, 2021	Cardiovascular	physical	enabler	Not reported	Beyond prescribing: Healthcare professionals in self-practice	Providing feedback	(clinician patient interaction)	Inner	N/A	C. Communication		“I would feel much obliged if the support was there initially…if they could show me in the right direction and then leave me to it.” [40]			Ongoing communication between patient and HCP
Vadas D et al, 2021	Cardiovascular	physical	enabler	Not reported	Patient-caregivers/informaltherapist dyad	Working as a team with informal therapist	(clinician patient interaction)	Inner	N/A	B. Relational connections		So when it was him by my side he would distract me and we would forget I had a stroke and just walk and talk about life. I wouldn’t do that with a nurse or with a therapist. Because with him I have a real conversation, it’s different.” [35]			High quality relationship between patient and clinician
Vadas D et al, 2021	Cardiovascular	physical	enabler	Not reported	Patient-caregivers/informaltherapist dyad	Feeling supported and understood by relatives	(external)	Inner	N/A	B. Relational connections		“My family stood by my side when I got the stroke. They’ve helped me exercise; making me do ADL by myself, walk etc.” [11]			Support and encouragement from family and friends
Vadas D et al, 2021	Cardiovascular	physical	barrier	Not reported	Patient-caregivers/informaltherapist dyad	Dependency on family and caregivers	patient	IndividualRoles	IndividualCharacteritics	I. Innovation Recipients	C. Opportunity	“Nobody is there to help or guide me to do exercise. My husband is a daily wage worker, and he leaves home in the morning and comes back in the evening, my daughter goes to the college and comes back in the evening, and my son has gone abroad to work. So, I was not doing anything as I was alone at home.” [24]	social influences		Concerns about being a burden
Vadas D et al, 2021	Cardiovascular	physical	enabler	Not reported	Patient-caregivers/informaltherapist dyad	Directing and managing caregiving to help in self-practice	patient	Inner	N/A	B. Relational connections		“patient 4 was somewhat disappointed as her family seemed not to understand the importance of the therapy and did not support her the way she had hoped for. However, to facilitate her regular daily training, she chose more than one non-professional coach and split the 2-hour training between her nonprofessional coaches.” [36]			Support and encouragement from family and friends
Vadas D et al, 2021	Cardiovascular	physical	barrier	Not reported	Patient-caregivers/informaltherapist dyad	Avoiding being a burden by preferring independent practice	patient	IndividualRoles	IndividualCharacteritics	I. Innovation Recipients	C. Opportunity	“Work or household commitments of the nonprofessional coaches were other reasons patients reported in the interviews for practicing alone and not always together with their non-professional coach as determined at the beginning of the four-week course of homeCIMT.” [36]	social influences		Concerns about being a burden
Vadas D et al, 2021	Cardiovascular	physical	enabler	Not reported	Time and cost considerations	Self-practice is schedule adaptive	patient	Innovation	N/A	D. Innovation adaptability		“Daytime I cannot (.) I’m sleeping, because I work at night (.) the time when I’m free (.) nobody will come and do it (…) Because tele-rehab, I can choose the time that I want to do.” [38]			Flexible, tailored or personalised interventions facilitate acceptability of and engagement in intervention
Vadas D et al, 2021	Cardiovascular	physical	enabler	Not reported	Time and cost considerations	Cost-effectiveness of supervision by technology	clinician	Innovation	N/A	G. Innovation design		“Yes well face to face therapy is always better but it [computer therapy] is very cost-effective isn’t it?” [40]			Remote or online delivery is acceptable, cost effective, convenient and reduces stigma
Vadas D et al, 2021	Cardiovascular	physical	barrier	Not reported	Incorporating self-practice in the energy budget management	The energy tradeoff (between life activities and exercise while physical and mental energy resources are limited)	patient	IndividualRoles	IndividualCharacteritics	I. Innovation Recipients	B. Capability	“homeCIMT was not always easily carried out in everyday life. For example, patient 4 experienced the increased use of the affected arm for activities of daily life in the afternoons, induced by homeCIMT, as particularly exhausting. She explained that ever since her stroke, her ‘battery’ only lasted until noon.” [36]	memory, attention and decision		Energy limitations due to health condition impacts decision between life activities and non-drug intervention
Vadas D et al, 2021	Cardiovascular	physical	barrier	Not reported	Incorporating self-practice in the energy budget management	Post-stroke fatigue makes participation difficult	patient	IndividualRoles	IndividualCharacteritics	I. Innovation Recipients	C. Opportunity	“two participants reported difficulties with fatigue and found it more taxing to engage with the game when tired. For example, Jennifer reported that ‘I’m really over-worked or over-tired, I find it harder to get the, the strength and finding it.’” [37]	environmetnal context and resources		Symptom of condition (e.g., pain, fatigue) interfere with engagement in NDI
Vadas D et al, 2021	Cardiovascular	physical	barrier	Not reported	Structural and mechanical variables	Home structure and space limitations	patient	Inner	N/A	J2. Space^**		“Two patients mentioned that they had limited space in their homes. Therefore, despite all the benefits of the tele- rehabilitation systems, they found it inconvenient at times.” [39]			Lack of space to complete NDI
Vadas D et al, 2021	Cardiovascular	physical	barrier	Not reported	Structural and mechanical variables	Barriers caused by technology	patient	Inner	N/A	A2. IT infrastructure**		“Actually I can, but as I said, always unable to connect. Then I feel discouraged.” [38]			Issues when things go wrong with technology
Vadas D et al, 2021	Cardiovascular	physical	barrier	Not reported	Structural and mechanical variables	Dependency on the technology operators	patient	Inner	N/A	A2. IT infrastructure**		“… if this SMS (with exercise instructions) had not, if they had not come … it would get me like that, I would not know that I need to practice these things on my own.” [33]			Issues when things go wrong with technology
Vadas D et al, 2021	Cardiovascular	physical	enabler	Not reported	Structural and mechanical variables	Replacing live feedback with technology solutions	patient	Innovation	G. Innovation design	G. Innovation design		“witnessing their progress over time helped participants maintain continued use of the tele rehabilitation system…they noticed the progress when they could play the games faster, easier, and with higher scores.” [39]			Remote or online delivery is acceptable, cost effective, convenient and reduces stigma
Vadas D et al, 2021	Cardiovascular	physical	barrier	Not reported	Severity of impairments	Having not a lot to work with	patient	IndividualRoles	IndividualCharacteritics	I. Innovation Recipients	C. Opportunity	“Many also believed they did not have enough movement to work with and therefore had nothing they could do to practice. ‘… I have got no use so I can’t improve what I’ve got if I haven’t got anything.’” [12]	environmetnal context and resources		Symptom of condition (e.g., pain, fatigue) interfere with engagement in NDI
Vadas D et al, 2021	Cardiovascular	physical	enabler	Not reported	Tailoring and personalization rather than standardization	Tailoring and personalization rather than standardization	patient	Innovation	N/A	D. Innovation adaptability					Flexible, tailored or personalised interventions facilitate acceptability of and engagement in intervention
Davenport K et al, 2019	Mental	Psychological	enabler	Not reported	Professional expertise	individuals valued and appreciated having expert knowledge from professionals. Individuals felt that they had more confidence in information about BD because they trusted professional knowledge	clinician	Inner	N/A	K. Access to knowledge and information^		5. [Ppts] also indicate that getting this information from specialized professionals on the theme makes them feel more confident (A)			Patients have access to reliable education regarding health condition and NDI
Davenport K et al, 2019	Mental	Psychological	enabler	Not reported	Similar experiences	Participants who attended the group interventions found that sharing their experiences with other individuals with BD was helpful and important. Many individuals found it satisfying to meet others and reported that they realized they were not alone with their experiences ofBD	patient	Innovation	N/A	G. Innovation design		5. ‘(.. .) I saw that ‘Hell, I’m not alone!’ there are so many people with the same problem as I!			Group intervention in community setting
Davenport K et al, 2019	Mental	Psychological	enabler	Not reported	Similar experiences	Individuals reported increased support and some made friendships from the interventions	patient	Inner	N/A	B. Relational connections		1. I think the group helped get things into perspective.. . people learn from other people’s experiences, ‘cos we all have highs, we all have lows. It was a common core of experience there... People can learn what other people do, and that’s good’.			Engagement with and support from others with the same condition
Davenport K et al, 2019	Mental	Psychological	barrier	Not reported	Similar experiences	Individuals stated that it would be unappealing because they did not want to identify themselves with mental illness or be reminded of the experience of being unwell. Some people also worried that this might lead to a deterioration in their own mental health.	patient	Inner	N/A	B. Relational connections		10. ‘We learnt probably the same if not more of what they were just teaching just from our experiences from the other people with their experience of the mental health sector...’			Lack of connection to others with the same health condition
Davenport K et al, 2019	Mental	Psychological	enabler	Not reported	Learning from others’ experiences	learnt from other people’s experiences of BD, benefitting from their knowledge and understanding. individuals stated that they learnt from others insights and coping methods, which subsequentlymotivated and inspired them to makechanges.	patient	Inner	N/A	B. Relational connections		6. Ppts liked being able to access programme in own time, at own pace and the option of revisiting modules (A) 9. ‘He spaced it out and that’s where a lot more of the benefit, I I found a lot more of the benefit because I, no no I’m not seeing [therapist]			Engagement with and support from others with the same condition
Davenport K et al, 2019	Mental	Psychological	enabler	Not reported	Learning from others’ experiences	two way process. individuals described how sharing their own knowledge with others was also valuable	patient	Inner	N/A	B. Relational connections		7. Facilitators were keen to listen to [ppts] and learn from them. Ppts appreciated the personal touch facilitators demonstrated in that they expressed an interest in them, were caring and looked after them (A)			Engagement with and support from others with the same condition
Davenport K et al, 2019	Mental	Psychological	enabler	Not reported	Intervention structure	Some individuals considered the timing, spacing, number and context of sessions to be important. Participants acknowledged spacing between sessions allowed them time to engage with content and their goals (Joyce et al., 2016; Poole et al., 2012).	patient	Innovation	N/A	D. Innovation adaptability		3. An element of intervention that was particularly valued was creating a timeline, charting past manic and depressive episode (A) 6. ‘I can remember a timeline [...] that did kerfuffle me a bit, remembering back all the bad stuff, wasn’t good. [...]’			Flexible, tailored or personalised interventions facilitate acceptability of and engagement in intervention
Davenport K et al, 2019	Mental	Psychological	enabler	Not reported	Intervention structure	Individuals within the internet-based study found that accessing the modules in their own time in a private environment provided safety	patient	Innovation	N/A	G. Innovation design		8. ‘Just talking, with no holding back and in confidence, about things I would never speak about’			Remote or online delivery is acceptable, cost effective, convenient and reduces stigma
Davenport K et al, 2019	Mental	Psychological	enabler	Not reported	Intervention structure	Likewise, a group in the community setting in Poole et al.’s (2015) study was seen as a helpful aspect as it provided a neutral, social setting, compared to if the group was set within a hospital environment.	patient	Innovation	N/A	G. Innovation design		4. ‘When I am getting depressed my motivation goes and my ability to be disciplined’			Group intervention in community setting
Davenport K et al, 2019	Mental	Psychological	barrier	Not reported	Intervention structure	The timing of the groupwas considered by some individuals, such as time ofthe day (e.g., impact on work) and time ofthe year (e.g., cold winter evenings)	patient	Innovation	N/A	G. Innovation design					Group intervention not acceptable
Davenport K et al, 2019	Mental	Psychological	barrier	Not reported	Intervention structure	Participants within group interventions (Morriss et al., 2016; Poole et al., 2015) reported one unhelpful element was that group discussions were dominated by other people, and this was not facilitated well.	clinician	Innovation	N/A	G. Innovation design					Characteristics of group intervention not acceptable
Davenport K et al, 2019	Mental	Psychological	enabler	Not reported	Therapist style	ndividuals felt that the therapists were responsive and facilitated engagement. Therapists were seen as kind, calming and good listeners, who provided a relaxed and comfortable space for individuals.	clinician	IndividualRoles	IndividualCharacteritics	H. Innovation Deliverers	B. Capability		skills		Respectful, empowering communication from HCP to patients
Davenport K et al, 2019	Mental	Psychological	enabler	Not reported	Therapist style	Therapist adapted their style according to the individual needs, rather than adhering to a rigid structure. This helped build therapeutic alliances and facilitated communication (Joyce et al., 2016).	clinician	Innovation	N/A	D. Innovation adaptability					Flexible, tailored or personalised interventions facilitate acceptability of and engagement in intervention
Davenport K et al, 2019	Mental	Psychological	barrier	Not reported	Therapist style	facilitators had poor group management skills, with a disengaged approach.	clinician	Innovation	G. Innovation design	G. Innovation design					Characteristics of group intervention not acceptable
Davenport K et al, 2019	Mental	Psychological	enabler	Not reported	Opportunity to talk	Being given the opportunity to talk was described as a helpful experience. Feeling safe within the interventions was highlighted as an important element to facilitate communication	patient	Inner	N/A	C. Communication					Opportunity to talk about experience in consultation
Davenport K et al, 2019	Mental	Psychological	barrier	Not reported	Opportunity to talk	some individuals stated that talking about their experiences was ‘emotionally tiring and upsetting’ and for some this induced feelings of anxiety.	patient	IndividualRoles	IndividualCharacteritics	I. Innovation Recipients	D. Motivation		emotion		Negative emotion (e.g., fear, anxiety, powerlessness) inhibit engagement with NDI
Davenport K et al, 2019	Mental	Psychological	barrier	Not reported	Opportunity to talk	unhelpful element to the online intervention was the lack of opportunity to engage with others	patient	Inner	N/A	B. Relational connections					Lack of connection to others with the same health condition
Davenport K et al, 2019	Mental	Psychological	barrier	Not reported	Impact of mood	Lowmood seemed to impact on the concentration and motivation levels required to engage with interventions, and some individuals felt less sociable. The experience ofhigh moods led to some individuals feeling angry, upset and restless. Theimpact ofmood led to some individuals missing sessions or dropping out of interventions completely	patient	IndividualRoles	IndividualCharacteritics	I. Innovation Recipients	C. Opportunity		environmetnal context and resources		Other comorbidity interfere with engagement in NDI
Finazzi E et al, 2022	Mental	Psychological	barrier	Not reported	Access and acceptability: facilitators and barriers - feeling and expectations	lack of awareness regarding mental health symptoms	patient	IndividualRoles	IndividualCharacteritics	I. Innovation Recipients	B. Capability		knowledge		Lack of knowledge or awareness of disease and/or management of disease
Finazzi E et al, 2022	Mental	Psychological	barrier	Not reported	Access and acceptability: facilitators and barriers - feeling and expectations	service availability	health system	Inner	N/A	J. Available resources^*					Difficulty accessing NDI service due to availability or appointment times
Finazzi E et al, 2022	Mental	Psychological	barrier	Not reported	Access and acceptability: facilitators and barriers - feeling and expectations	lack of expectations, and knowledge or understanding about what treatment would entail	patient	IndividualRoles	IndividualCharacteritics	I. Innovation Recipients	B. Capability		knowledge		Lack of knowledge about non-drug interventions or conservative management
Finazzi E et al, 2022	Mental	Psychological	barrier	Not reported	Access and acceptability: facilitators and barriers - feeling and expectations	initial anxiety, scepticism, embarrassment (Haller et al., 2019; Newbold et al., 2013;Rogers et al., 2004; Rushton et al., 2020) as well as high ambivalence, isolation, and powerlessness	patient	IndividualRoles	IndividualCharacteritics	I. Innovation Recipients	D. Motivation		emotion		Negative emotion (e.g., scepticism, apathy, disappointment) towards NDI
Finazzi E et al, 2022	Mental	Psychological	barrier	Not reported	Access and acceptability: facilitators and barriers - feeling and expectations	culture (Christodoulou et al., 2018), previous experience of therapy (Amos et al., 2019; Hadfield et al., 2019; Rogers et al., 2004; Rushton et al., 2020), preconceptions derived from popular media (Rushton et al., 2020), and other professionals' contributions such as GPs (Rogers et al., 2004; Rushton et al., 2020) shaped service users' help seeking and expectations of the upcoming treatment.	patient	IndividualRoles	IndividualCharacteritics	I. Innovation Recipients	D. Motivation		reinforcemet		Prior positive experience with NDI
Finazzi E et al, 2022	Mental	Psychological	enabler	Not reported	Access and acceptability: facilitators and barriers - tailoring the intervention	importance of tailoring psychological treatment to individual's needs, preference, and context as a key aspect for acceptability, motivation, and engagement.	clinician	Innovation	N/A	D. Innovation adaptability					Flexible, tailored or personalised interventions facilitate acceptability of and engagement in intervention
Finazzi E et al, 2022	Mental	Psychological	barrier	Not reported	Access and acceptability: facilitators and barriers - tailoring the intervention	perception that treatment felt impersonal, irrelevant, not individualised, or adapted to service users' context and needs	clinician	Innovation	N/A	D. Innovation adaptability		A lot of the participants reported feeling they already knew the information presented in eCBT, and that this was not tailored to their individual needs and situation … there was a general sense that it was not a complete intervention, often summed up in a phrase to the effect that “It wasn't for me but could help someone else”. (Perera-Delcourt & Sharkey, 2019)			Generalised or “one size fits all” approaches seen as impersonal or patronising
Finazzi E et al, 2022	Mental	Psychological	barrier	Not reported	Access and acceptability: facilitators and barriers - tailoring the intervention	group formats were not acceptable to all	clinician	Innovation	N/A	G. Innovation design					Group intervention not acceptable
Finazzi E et al, 2022	Mental	Psychological	enabler	Not reported	Access and acceptability: facilitators and barriers - tailoring the intervention	therapists' flexibility and service adaptation were described as facilitating acceptability and engagement:	clinician	Innovation	N/A	D. Innovation adaptability		Mothers in individual therapy valued flexibility in appointment times so that they could arrange childcare accordingly … One of the key facilitators of engagement in therapy was the provision of childcare. Crèche was provided for mothers attending group therapy, and was cited as a valued aspect of the group sessions. (Hadfield et al., 2019)			Flexible, tailored or personalised interventions facilitate acceptability of and engagement in intervention
Finazzi E et al, 2022	Mental	Psychological	barrier	Not reported	Access and acceptability: facilitators and barriers - tailoring the intervention	service users' emotional reactions when being offered a certain modality of treatment. Service users expressed feeling concerned, disappointed, sceptical, or even offended when initially offered a specific treatment modality which did not match their preference or expectation	patient	IndividualRoles	IndividualCharacteritics	I. Innovation Recipients	D. Motivation		emotion		Negative emotion (e.g., scepticism, apathy, disappointment) towards NDI
Finazzi E et al, 2022	Mental	Psychological	barrier	Not reported	Access and acceptability: facilitators and barriers - stigma	Self-stigma and social stigma were described as hindering help-seeking and willingness to share difficulties with others	patient	Outer	N/A	B. Local attitudes		…five of the twelve women felt the stigma of seeking help made it difficult to access support due to: “Feeling that you should cope … so I should not need to ask for help”. (Millett et al., 2018) Most participants described negative experiences of being misunderstood, judged and stigmatised because of their depression. They learned to mask their feelings, adopting an appearance of wellness and ke…			Negative societal attitudes or pressures
Finazzi E et al, 2022	Mental	Psychological	enabler	Not reported	Access and acceptability: facilitators and barriers - stigma	participants reported how remote delivery helped to avoid social stigma.	patient	Innovation	N/A	G. Innovation design		Another benefit of time and location flexibility is that there is no perceived need for disclosure of a patients' participation in psychotherapy. This allows the patient to avoid social stigma associated with traditional face-to face psychotherapy. (Haller et al., 2019)			Remote or online delivery is accceptable, cost effective, convenient and reduces stigma
Finazzi E et al, 2022	Mental	Psychological	enabler	Not reported	Structural aspects - experience of treatment components	Relevance of self-help material was highlighted as a key factor for both user acceptability and satisfaction in most studies.	clinician	Inner	N/A	J3. Materials and equipment^**					Relevant patient education materials
Finazzi E et al, 2022	Mental	Psychological	enabler	Not reported	Therapeutic process - practitioners perceived qualities and skills	Across studies, perception of therapists' qualities such as ‘humanity’ and ‘responsiveness’, ‘being warm’, ‘considerate’, ‘empathic’, ‘attentive’, ‘genuine’, ‘honest’, ‘non-judgemental’,or ‘open and accepting’ were valued and considered the most important facilitators for building the therapeutic alliance.	(clinician patient interaction)	Inner	N/A	B. Relational connections					High quality relationship between patient and clinician
Finazzi E et al, 2022	Mental	Psychological	enabler	Not reported	Therapeutic process - practitioners perceived qualities and skills	Perceived practitioners skills, competency, and professionalism were also highlighted.	clinician	IndividualRoles	IndividualCharacteritics	H. Innovation Deliverers	B. Capability		skills		Clinician skills to support patient, including motivation and monitoring
Finazzi E et al, 2022	Mental	Psychological	enabler	Not reported	Therapeutic process - relational features	All articles reflected the importance of relational features in service users' experience of psychological treatments. These include therapeutic alliance with the practitioners and social support with other group members. The interaction with the practitioner was described as a ‘mechanism of change’ alongside the use of material	(clinician patient interaction)	Inner	N/A	B. Relational connections					High quality relationship between patient and clinician
Scope A et al, 2021	Other (specify)	Psychological	enabler	high	Support	acceptance, validation, empathy, being listened to	(clinician patient interaction)	Inner	N/A	B. Relational connections					High quality relationship between patient and clinician
Scope A et al, 2021	Other (specify)	Psychological	enabler	moderate	Explanation leading to understanding	accepting and understanding the treatment mode	patient	IndividualRoles	IndividualCharacteritics	I. Innovation Recipients	B. Capability	‘She explained all about CFS and the physiology of it really, which was the first time really that I understood why my energy was so low, so that made a lot of sense.’ (Patient, Chew-Graham et al., 2011).	knowledge		Knowledge about the disease and/or disease management
Scope A et al, 2021	Other (specify)	Psychological	enabler	moderate	Learning achieved / gains from the interventions	self management techniques, improved confidence, improved communication with family and friends	patient	IndividualRoles	IndividualCharacteritics	I. Innovation Recipients	B. Capability		skills		Skills to effectively self-manage disease
Scope A et al, 2021	Other (specify)	Psychological	enabler	low	Benefits from being part of a group (specific to group interventions)	Sharing experiences with and learning from other patients	patient	Inner	N/A	B. Relational connections					Engagement with and support from others with the same condition
Scope A et al, 2021	Other (specify)	Psychological	enabler	low	HPs understanding of the patient and symptoms	reassurance and relationship with GP	(clinician patient interaction)	Inner	N/A	B. Relational connections					High quality relationship between patient and clinician
Scope A et al, 2021	Other (specify)	Psychological	barrier	low	Health Practitioners Lack of understanding	HP doesn’t understand/ being blamed by HP	clinician	Inner	N/A	D2. Recipient-Centredness**					Poor or discriminatory HCP attitude of towards patient
Scope A et al, 2021	Other (specify)	Psychological	barrier	low	Conflicts between HP’s and patients	Intervention asserted as the only right answer	(clinician patient interaction)	Inner	N/A	B. Relational connections					Poor relationship between patient and HCP due to care provision, disagreement or lack of trust
Scope A et al, 2021	Other (specify)	Psychological	barrier	low	Conflicts between HP’s and patients	A belief exercise is damaging despite HP advice.	patient	IndividualRoles	IndividualCharacteritics	I. Innovation Recipients	D. Motivation		beliefs about consequences		Belief that using a non-drug intervention is useless or harmful
Scope A et al, 2021	Other (specify)	Psychological	barrier	moderate	Sceptical of HPs	GPs aim is to assert problems are psychological	clinician	Inner	N/A	B. Relational connections					Poor relationship between patient and HCP due to care provision, disagreement or lack of trust
Scope A et al, 2021	Other (specify)	Psychological	barrier	moderate	Sceptical of HPs	Simplistic explanations	clinician	IndividualRoles	IndividualCharacteritics	H. Innovation Deliverers	B. Capability		skills		Lack of skills to clearly and effectively communicate about risk or lifestyle changes
Scope A et al, 2021	Other (specify)	Psychological	barrier	moderate	Sceptical of HPs	Disagreements with HPs, with patients belief that illness is physical	(clinician patient interaction)	Inner	N/A	B. Relational connections					Poor relationship between patient and HCP due to care provision, disagreement or lack of trust
Scope A et al, 2021	Other (specify)	Psychological	barrier	low	Physical limitations	Cannot physically undertake the intervention	patient	IndividualRoles	IndividualCharacteritics	I. Innovation Recipients	C. Opportunity		environmetnal context and resources		Symptom of condition (e.g., pain, fatigue) interfere with engagement in NDI
Scope A et al, 2021	Other (specify)	Psychological	barrier	moderate	HPs lack of knowledge / skill at treating the symptoms	GPs are unskilled at treating psychosocial problems	clinician	IndividualRoles	IndividualCharacteritics	H. Innovation Deliverers	B. Capability		skills		Lack of skills to clearly and effectively communicate about risk or lifestyle changes
Scope A et al, 2021	Other (specify)	Psychological	barrier	low	Patients beliefs that you should deal with it yourself	Patients belief that they should self-manage or that it's Inappropriate to discuss psychosocial problems (with GP)	patient	Inner	N/A	B. Relational connections					Poor relationship between patient and HCP due to care provision, disagreement or lack of trust
Scope A et al, 2021	Other (specify)	Psychological	barrier	low	Patients beliefs that you should deal with it yourself	Stigma related to psychosocial problems	patient	Outer	N/A	B. Local attitudes					Negative societal attitudes or pressures
Scope A et al, 2021	Other (specify)	Psychological	enabler	moderate	Clinician training and supervision was useful	specifically supervision, managing tensions, peer support	clinician	IndividualRoles	IndividualCharacteritics	H. Innovation Deliverers	B. Capability		skills		Sufficient clinician training in NDI
Scope A et al, 2021	Other (specify)	Psychological	enabler	high	Extended knowledge and skill of the HP	specifically flexibility, confidence in ability to discuss PPS, building relationship	clinician	IndividualRoles	IndividualCharacteritics	H. Innovation Deliverers	D. Motivation		belief about capabilitites		Confidence to engage in discussion about NDI with patients
Scope A et al, 2021	Other (specify)	Psychological	enabler	moderate	The primary care / community setting was helpful	Primary care allowed a more tailored approach	clinician	Innovation	N/A	D. Innovation adaptability					Flexible, tailored or personalised interventions facilitate acceptability of and engagement in intervention
Scope A et al, 2021	Other (specify)	Psychological	enabler	moderate	The primary care / community setting was helpful	Being in patients’ homes was helpful in building a therapeutic relationship	(clinician patient interaction)	Inner	N/A	B. Relational connections					High quality relationship between patient and clinician
Scope A et al, 2021	Other (specify)	Psychological	enabler	moderate	The primary care / community setting was helpful	Tool to protect patients (from secondary care).	clinician	Inner	N/A	D. Culture*					Primary care is a key appropriate setting for prevention activities
Scope A et al, 2021	Other (specify)	Psychological	barrier	high	When HPs felt they were a novice or did not have the required skill levels.	Being a novice therapist / lack of experience	clinician	IndividualRoles	IndividualCharacteritics	H. Innovation Deliverers	B. Capability		skills		Lack of skills to clearly and effectively communicate about risk or lifestyle changes
Scope A et al, 2021	Other (specify)	Psychological	barrier	high	When HPs felt they were a novice or did not have the required skill levels.	Anxiety due to lack of training / knowledge	clinician	IndividualRoles	IndividualCharacteritics	H. Innovation Deliverers	D. Motivation		belief about capabilitites	skills	Low self-efficacy and confidence to manage disease
Scope A et al, 2021	Other (specify)	Psychological	barrier	high	When HPs felt they were a novice or did not have the required skill levels.	Unfamiliarity with PPS /No specific PPS model to work with Not as comfortable with mental health aspects of the interventions (as physical health)	clinician	IndividualRoles	IndividualCharacteritics	H. Innovation Deliverers	B. Capability		knowledge		Lack of knowledge or awareness of disease and/or management of disease
Scope A et al, 2021	Other (specify)	Psychological	barrier	moderate	When HPs struggled to deal with their own or patient emotions	Pessimism (from HP) about dealing with PPS, fear of failure	clinician	IndividualRoles	IndividualCharacteritics	H. Innovation Deliverers	D. Motivation		emotion		Negative emotion associated with delivering the intevention
Scope A et al, 2021	Other (specify)	Psychological	barrier	low	Too much complexity	Difficulty of applying when the patients have multiple symptoms / complaints	clinician	Innovation	N/A	F. Innovation complexity					Intervention difficult to apply for patients with multiple conditions
Scope A et al, 2021	Other (specify)	Psychological	barrier	moderate	Resource constraints	Not enough time Other time constraints / competing pressures	local organisation	Inner	N/A	J. Available resources^*					Insufficient time or staff to adequately provide NDI intervention
Scope A et al, 2021	Other (specify)	Psychological	barrier	moderate	Resource constraints	Other pressures go against applying reattribution (medico-legal) - overdiagnosis and overtreatment	clinician	Outer	N/A	G. External pressure*					Medicolegal concerns
Scope A et al, 2021	Other (specify)	Psychological	barrier	high	HPs perception of Patient beliefs	Patients have an agenda (e.g. target the locum) / Patients’ pre – existing beliefs / an agenda / Patients benefit from their symptoms (an agenda – secondary gain)	clinician	Inner	N/A	D2. Recipient-Centredness**					Poor or discriminatory HCP attitude of towards patient
Scope A et al, 2021	Other (specify)	Psychological	barrier	high	HPs perception of Patient beliefs	Patients’ beliefs about not being able to do physical activity / Patient’s belief in a physical cause.	patient	IndividualRoles	IndividualCharacteritics	I. Innovation Recipients	B. Capability		knowledge		Lack of knowledge or awareness of disease and/or management of disease
Scope A et al, 2021	Other (specify)	Psychological	barrier	high	HPs perception of Patient beliefs	Patients resistance to intervention / Patients didn’t want to engage with the model	patient	Innovation	N/A	C. Innovation relative advantage					Don’t see role of NDI as relevant to health management
Scope A et al, 2021	Other (specify)	Psychological	barrier	low	Health practitioner skill, beliefs and attitudes	Some GPs more skilled than others	clinician	IndividualRoles	IndividualCharacteritics	H. Innovation Deliverers	B. Capability		skills		Lack of experience in managing disease with non-drug intervention
Scope A et al, 2021	Other (specify)	Psychological	barrier	low	Health practitioner skill, beliefs and attitudes	Personality clash (between HPs and patients)	(clinician patient interaction)	Inner	N/A	B. Relational connections					Poor relationship between patient and HCP due to care provision, disagreement or lack of trust
Miles C et al, 2017	Respiratory	Self-management (specify)	both	Not reported	Partnership between patient and/or carer and HCP	• Patients feel there is poor communication between the patient and/or carer and HCP(P)	(clinician patient interaction)	Inner	N/A	C. Communication					Poor or ineffective communication between patient and HCP
Miles C et al, 2017	Respiratory	Self-management (specify)	barrier	Not reported	Partnership between patient and/or carer and HCP	• Patients perceive a lack of consistency in advice given to them by GPs, leading to confusion. (P)	clinician	Innovation	N/A	F. Innovation complexity					Intervention contains mixed messages or counterintuitive information
Miles C et al, 2017	Respiratory	Self-management (specify)	barrier	Not reported	Partnership between patient and/or carer and HCP	• Patients experience a lack of continuity of care. (P)	local organisation	Inner	N/A	B. Relational connections					Poor relationship between patient and HCP due to care provision, disagreement or lack of trust
Miles C et al, 2017	Respiratory	Self-management (specify)	barrier	Not reported	Partnership between patient and/or carer and HCP	• Patients (including ethnic minorities and low health literacy) sometimes do not perceive their treatment as effective, and therefore choose not to comply with treatment advice (P)	patient	Innovation	N/A	C. Innovation relative advantage					Don’t see role of NDI as relevant to health management
Miles C et al, 2017	Respiratory	Self-management (specify)	barrier	Not reported	Partnership between patient and/or carer and HCP	• Patients with intellectual disabilities are frustrated when HCPs talk to carers rather than them directly. (P)	(clinician patient interaction)	Inner	N/A	C. Communication					Poor or ineffective communication between patient and HCP
Miles C et al, 2017	Respiratory	Self-management (specify)	enabler	Not reported	Partnership between patient and/or carer and HCP	• Having patient advocates facilitates communication between the patient and HCP(P)	local organisation	Inner	N/A	B. Relational connections					External support from advocacy groups or support worker
Miles C et al, 2017	Respiratory	Self-management (specify)	enabler	Not reported	Partnership between patient and/or carer and HCP	• Patients who have a mutually trusting relationship with their GP have confidence in their own understanding of asthma and are more likely to adhere to SM advice (P)	(clinician patient interaction)	Inner	N/A	B. Relational connections					High quality relationship between patient and clinician
Miles C et al, 2017	Respiratory	Self-management (specify)	enabler	Not reported	Partnership between patient and/or carer and HCP	• Patients want GPs to take an interest in them and understand their experiences. (P)	clinician	IndividualRoles	IndividualCharacteritics	H. Innovation Deliverers	B. Capability		skills	social influences	Respectful, empowering communication from HCP to patients
Miles C et al, 2017	Respiratory	Self-management (specify)	enabler	Not reported	Partnership between patient and/or carer and HCP	HCPs who are empathic, non-judgemental, and open. (HCP)	clinician	IndividualRoles	IndividualCharacteritics	H. Innovation Deliverers	B. Capability		skills	social influences	Respectful, empowering communication from HCP to patients
Miles C et al, 2017	Respiratory	Self-management (specify)	barrier	Not reported	Education regarding asthma and its management	• Lack of understanding of medications, low asthma knowledge, and lack of knowledge about measuring PEF (P, C)	patient	IndividualRoles	IndividualCharacteritics	I. Innovation Recipients	B. Capability		knowledge		Lack of knowledge or awareness of disease and/or management of disease
Miles C et al, 2017	Respiratory	Self-management (specify)	barrier	Not reported	Education regarding asthma and its management	• Education that is not adapted to individual needs. (P)	patient	Innovation	N/A	D. Innovation adaptability					Generalised or “one size fits all” approaches seen as impersonal or patronising
Miles C et al, 2017	Respiratory	Self-management (specify)	barrier	Not reported	Education regarding asthma and its management	• Information booklets seen as inadequate for some patients with severe asthma (P)	local organisation	Inner	N/A	J3. Materials and equipment^**					Lack of patient education materials
Miles C et al, 2017	Respiratory	Self-management (specify)	barrier	Not reported	Education regarding asthma and its management	• Inability to identify triggers (P)	patient	IndividualRoles	IndividualCharacteritics	I. Innovation Recipients	B. Capability		skills		Lack of skills to effectively self-manage disease
Miles C et al, 2017	Respiratory	Self-management (specify)	barrier	Not reported	Education regarding asthma and its management	• Patients would like to be shown how to use their inhalers effectively (including learning disabilities). (P)	patient	IndividualRoles	IndividualCharacteritics	I. Innovation Recipients	B. Capability		skills		Lack of skills to effectively self-manage disease
Miles C et al, 2017	Respiratory	Self-management (specify)	barrier	Not reported	Education regarding asthma and its management	• Many South Asians report poor understanding of their medications, and use fewer preventative medications and less corticosteroids during an attack than white patients (P)	patient	IndividualRoles	IndividualCharacteritics	I. Innovation Recipients	B. Capability		knowledge		Lack of knowledge or awareness of disease and/or management of disease
Miles C et al, 2017	Respiratory	Self-management (specify)	barrier	Not reported	Education regarding asthma and its management	• Asthma nurses and GPs feel they have insufficient training in action plan use (HCP)	clinician	Inner	N/A	K. Access to knowledge and information^					Lack of time for or availability of training opportunities for staff about NDI
Miles C et al, 2017	Respiratory	Self-management (specify)	barrier	Not reported	Education regarding asthma and its management	• Information obtained from potentially unreliable lay sources (including low health literacy, ethnic minorities, adolescents and carers)	patient	Inner	N/A	K. Access to knowledge and information^					Patients have access to reliable education regarding health condition and NDI
Miles C et al, 2017	Respiratory	Self-management (specify)	barrier	Not reported	Education regarding asthma and its management	• Those with a highly personalised sense of responsibility do not accept generalised advice and do not want to work in partnership with their GP (including African American adolescents). (P)	patient	Innovation	N/A	D. Innovation adaptability					Generalised or “one size fits all” approaches seen as impersonal or patronising
Miles C et al, 2017	Respiratory	Self-management (specify)	enabler	Not reported	Education regarding asthma and its management	• Asthma education can enhance adherence to treatment plans and help prevent ED re-admittance (P)	patient	IndividualRoles	IndividualCharacteritics	I. Innovation Recipients	B. Capability		skills		Skills to effectively self-manage disease
Miles C et al, 2017	Respiratory	Self-management (specify)	enabler	Not reported	Education regarding asthma and its management	• Patient advocates, pharmacist educators and nurses can help with SM education (P)	local organisation	Inner	N/A	A3. Work infrastructure**					Role of nurses to support NDI activities
Miles C et al, 2017	Respiratory	Self-management (specify)	enabler	Not reported	Education regarding asthma and its management	• Asthma education leads to good recognition of symptoms (P)	patient	IndividualRoles	IndividualCharacteritics	I. Innovation Recipients	B. Capability		skills		Skills to effectively self-manage disease
Miles C et al, 2017	Respiratory	Self-management (specify)	enabler	Not reported	Education regarding asthma and its management	• Most patients actively avoid triggers to manage their asthma (P)	patient	IndividualRoles	IndividualCharacteritics	I. Innovation Recipients	B. Capability		behavioural regulation		Day to day routine that enables and prioritises disease management with non-drug intervention
Miles C et al, 2017	Respiratory	Self-management (specify)	enabler	Not reported	Education regarding asthma and its management	• Brief information and oral information from doctors tailored to the needs of the individual, and peer group support are the preferred method of education. (P)	clinician	Innovation	N/A	D. Innovation adaptability					Flexible, tailored or personalised interventions facilitate acceptability of and engagement in intervention
Miles C et al, 2017	Respiratory	Self-management (specify)	barrier	Not reported	Health beliefs about asthma and selfmanagement	• Not accepting the diagnosis (denying asthma or minimising its severity). This can mean patients forget medications and do not follow action plans. (P)	patient	IndividualRoles	IndividualCharacteritics	I. Innovation Recipients	D. Motivation		beliefs about consequences		Disbelief or denial about diagnosis inhibited engagement in NDI
Miles C et al, 2017	Respiratory	Self-management (specify)	barrier	Not reported	Health beliefs about asthma and selfmanagement	• Despondency following asthma attacks despite positive personal action. (P)	patient	IndividualRoles	IndividualCharacteritics	I. Innovation Recipients	D. Motivation		emotion		Negative emotion (e.g., depression, anxiety) impact general wellbeing, coping and self-esteem
Miles C et al, 2017	Respiratory	Self-management (specify)	barrier	Not reported	Health beliefs about asthma and selfmanagement	• Being embarrassed to use inhalers in public due to concerns about what others will think (P)	patient	IndividualRoles	IndividualCharacteritics	I. Innovation Recipients	D. Motivation		emotion	social influences	Negative emotion (e.g., fear, anxiety, powerlessness) inhibit engagement with NDI
Miles C et al, 2017	Respiratory	Self-management (specify)	barrier	Not reported	Health beliefs about asthma and selfmanagement	• Adolescents do not always see the importance of seeing the doctor for review when feeling well, and are sometimes unwilling to take their medications (including African Americans) (P)	patient	Innovation	N/A	C. Innovation relative advantage					Don’t see role of NDI as relevant to health management
Miles C et al, 2017	Respiratory	Self-management (specify)	barrier	Not reported	Health beliefs about asthma and selfmanagement	• Patients who normalise their symptoms have no motivation to self-manage (P)	patient	IndividualRoles	IndividualCharacteritics	I. Innovation Recipients	D. Motivation		beliefs about consequences		Disbelief or denial about diagnosis inhibited engagement in NDI
Miles C et al, 2017	Respiratory	Self-management (specify)	barrier	Not reported	Health beliefs about asthma and selfmanagement	• Those with limited perceived ability to control asthma have poor asthma control (P)	patient	IndividualRoles	IndividualCharacteritics	I. Innovation Recipients	D. Motivation		belief about capabilitites		Low self-efficacy and confidence to manage disease
Miles C et al, 2017	Respiratory	Self-management (specify)	barrier	Not reported	Health beliefs about asthma and selfmanagement	• Those with limited perceived ability to control external or environmental factors have poor self-efficacy for asthma management. (P)	patient	IndividualRoles	IndividualCharacteritics	I. Innovation Recipients	D. Motivation		belief about capabilitites		Low self-efficacy and confidence to manage disease
Miles C et al, 2017	Respiratory	Self-management (specify)	barrier	Not reported	Health beliefs about asthma and selfmanagement	• Patients who believe self-management is their responsibility based on their own judgement and awareness do not perceive the need for an alliance with their GP. (P/C)	patient	Inner	N/A	B. Relational connections					Poor relationship between patient and HCP due to care provision, disagreement or lack of trust
Miles C et al, 2017	Respiratory	Self-management (specify)	barrier	Not reported	Health beliefs about asthma and selfmanagement	• Few patients have a goal, have worked with a HCP to set a goal, or have planned ways to achieve a goal. This is perceived to be due to a lack of time in consultations. (P/HCP)	patient	IndividualRoles	IndividualCharacteritics	I. Innovation Recipients	D. Motivation		goals		Absence of goals around self-management/NDI
Miles C et al, 2017	Respiratory	Self-management (specify)	barrier	Not reported	Health beliefs about asthma and selfmanagement	• Patients and carers aim to treat symptoms (rather than prevent symptoms or attacks; includes African American adolescents and young adults) (P/C)	patient	IndividualRoles	IndividualCharacteritics	I. Innovation Recipients	B. Capability		knowledge		Lack of knowledge or awareness of disease and/or management of disease
Miles C et al, 2017	Respiratory	Self-management (specify)	enabler	Not reported	Health beliefs about asthma and selfmanagement	• Patients who have confidence in taking medicines avoid ED re-attendance. (R)	patient	IndividualRoles	IndividualCharacteritics	I. Innovation Recipients	D. Motivation		belief about capabilitites		Self-efficacy and confidence to self-manage disease with non-drug intervention
Miles C et al, 2017	Respiratory	Self-management (specify)	enabler	Not reported	Health beliefs about asthma and selfmanagement	• Text message mobile technology can help some patients come to terms with their diagnosis, and can help monitor symptoms to aid transfer of responsibility (P)	health system	IndividualRoles	IndividualCharacteritics	I. Innovation Recipients	D. Motivation		reinforcemet		Reminder/monitoring systems for progress, medication and symptoms are motivating
Miles C et al, 2017	Respiratory	Self-management (specify)	enabler	Not reported	Health beliefs about asthma and selfmanagement	• Patients dislike the negative self-image associated with asthma and feeling out of control with their symptoms, which can motivate them to fight back (P)	patient	IndividualRoles	IndividualCharacteritics	I. Innovation Recipients	D. Motivation		emotion		Negative emotion (e.g., guilt, shame) motivated engagement with NDI
Miles C et al, 2017	Respiratory	Self-management (specify)	enabler	Not reported	Health beliefs about asthma and selfmanagement	• Some children take responsibility for their asthma and are aware of their triggers (P)	patient	IndividualRoles	IndividualCharacteritics	I. Innovation Recipients	B. Capability		behavioural regulation		Day to day routine that enables and prioritises disease management with non-drug intervention
Miles C et al, 2017	Respiratory	Self-management (specify)	enabler	Not reported	Health beliefs about asthma and selfmanagement	• Patients aim to live symptom-free or to have control over their asthma (P)	patient	IndividualRoles	IndividualCharacteritics	I. Innovation Recipients	D. Motivation		belief about capabilitites		Self-efficacy and confidence to self-manage disease with non-drug intervention
Miles C et al, 2017	Respiratory	Self-management (specify)	enabler	Not reported	Health beliefs about asthma and selfmanagement	• Some patients set goals to learn to live with asthma. (P)	patient	IndividualRoles	IndividualCharacteritics	I. Innovation Recipients	D. Motivation		goals		Making plans and setting goals around disease management and NDI
Miles C et al, 2017	Respiratory	Self-management (specify)	barrier	Not reported	Self-management interventions	• Adolescent patients not being willing to use electronic action plans (P)	patient	IndividualRoles	IndividualCharacteritics	I. Innovation Recipients	D. Motivation		intentions		Uncommitted or unwilling to engage in NDI
Miles C et al, 2017	Respiratory	Self-management (specify)	barrier	Not reported	Self-management interventions	• Patients see action plans as not relevant to them personally. (P)	patient	Innovation	N/A	C. Innovation relative advantage					Don’t see role of NDI as relevant to health management
Miles C et al, 2017	Respiratory	Self-management (specify)	barrier	Not reported	Self-management interventions	• GPs see action plans as not relevant for certain categories of patients (HCP)	clinician	Innovation	N/A	C. Innovation relative advantage					Don’t see role of NDI as relevant to health management
Miles C et al, 2017	Respiratory	Self-management (specify)	barrier	Not reported	Self-management interventions	• GPs seeing action plans as irrelevant, impractical and timeconsuming (HCP)	clinician	Inner	N/A	F. Compatibility^					NDI not acceptable to clinicians due to impracticality/time
Miles C et al, 2017	Respiratory	Self-management (specify)	barrier	Not reported	Self-management interventions	• GPs not seeing guidelines as useful for medication adjustment (HCP)	clinician	Outer	N/A	E. Policies and Laws					Attitudes towards, awareness of, and complexity of guidelines
Miles C et al, 2017	Respiratory	Self-management (specify)	barrier	Not reported	Self-management interventions	• Nurses believing action plans are dangerous for some people (HCP)	clinician	IndividualRoles	IndividualCharacteritics	H. Innovation Deliverers	D. Motivation		beliefs about consequences		Belief that using a non-drug intervention is useless or harmful
Miles C et al, 2017	Respiratory	Self-management (specify)	barrier	Not reported	Self-management interventions	• Lack of confidence with computers can hinder use of internet interventions (P/HCP)	patient	IndividualRoles	IndividualCharacteritics	I. Innovation Recipients	D. Motivation		belief about capabilitites	skills	Lack of confidence to use tools associated with non-drug intervention
Miles C et al, 2017	Respiratory	Self-management (specify)	barrier	Not reported	Self-management interventions	• Patients and GPs having low self-efficacy for using action plans (P/HCP)	patient	IndividualRoles	IndividualCharacteritics	I. Innovation Recipients	D. Motivation		belief about capabilitites		Lack of confidence to use tools associated with non-drug intervention
Miles C et al, 2017	Respiratory	Self-management (specify)	barrier	Not reported	Self-management interventions	• Patients believe peak flow monitoring is nonsense or frightening. (P)	patient	IndividualRoles	IndividualCharacteritics	I. Innovation Recipients	D. Motivation		beliefs about consequences		Belief that using a non-drug intervention is useless or harmful
Miles C et al, 2017	Respiratory	Self-management (specify)	barrier	Not reported	Self-management interventions	• Mood and memory problems prevent the use of asthma action plans (African American Women). (P)	patient	IndividualRoles	IndividualCharacteritics	I. Innovation Recipients	C. Opportunity		environmetnal context and resources		Other comorbidity interfere with engagement in NDI
Miles C et al, 2017	Respiratory	Self-management (specify)	barrier	Not reported	Self-management interventions	• During regular asthma reviews, patients are sceptical about the interest, knowledge, and understanding demonstrated by GPs. (P)	clinician	IndividualRoles	IndividualCharacteritics	H. Innovation Deliverers	B. Capability		skills		Lack of skills to clearly and effectively communicate about risk or lifestyle changes
Miles C et al, 2017	Respiratory	Self-management (specify)	barrier	Not reported	Self-management interventions	• Patients perceive generic action plans as patronising or condescending. (P)	patient	Innovation	N/A	D. Innovation adaptability					Generalised or “one size fits all” approaches seen as impersonal or patronising
Miles C et al, 2017	Respiratory	Self-management (specify)	enabler	Not reported	Self-management interventions	• Patients feel that regular reviews could facilitate their control and empower them to self-manage their condition. (P)	clinician	Inner	N/A	C. Communication					Ongoing communication between patient and HCP
Miles C et al, 2017	Respiratory	Self-management (specify)	enabler	Not reported	Self-management interventions	• Patients seeing internet interventions as useful for identifying triggers, monitoring symptoms, feedback regarding lung function, and reaction to changes that occur in asthma status (including young African American patients) (P)	patient	Innovation	N/A	G. Innovation design					Remote or online delivery is acceptable, cost effective, convenient and reduces stigma
Miles C et al, 2017	Respiratory	Self-management (specify)	enabler	Not reported	Self-management interventions	• Patients feeling supported and in control being monitored by a text message diary or mobile phone alarm (including intellectual disabilities) (P)	patient	IndividualRoles	IndividualCharacteritics	I. Innovation Recipients	D. Motivation		reinforcemet		Reminder/monitoring systems for progress, medication and symptoms are motivating
Miles C et al, 2017	Respiratory	Self-management (specify)	enabler	Not reported	Self-management interventions	• Older Adults find it useful to create reminder systems and routines to facilitate medication use. (P)	patient	IndividualRoles	IndividualCharacteritics	I. Innovation Recipients	D. Motivation		reinforcemet		Reminder/monitoring systems for progress, medication and symptoms are motivating
Miles C et al, 2017	Respiratory	Self-management (specify)	enabler	Not reported	Self-management interventions	•Written information booklets and videos in patients’ native languages would be useful (P)	patient	Inner	N/A	J3. Materials and equipment^**					Relevant patient education materials
Miles C et al, 2017	Respiratory	Self-management (specify)	enabler	Not reported	Self-management interventions	• A pharmacist telephone intervention was helpful for receiving SM education, asking questions and receiving feedback (P)	patient	Inner	N/A	K. Access to knowledge and information^					Patients have access to reliable education regarding health condition and NDI
Miles C et al, 2017	Respiratory	Self-management (specify)	enabler	Not reported	Self-management interventions	• Internet interventions were accepted better by those with poorly controlled asthma (P)	patient	Innovation	N/A	G. Innovation design					Remote or online delivery is acceptable, cost effective, convenient and reduces stigma
Miles C et al, 2017	Respiratory	Self-management (specify)	enabler	Not reported	Self-management interventions	• GPs seeing guidelines as useful (HCP)	clinician	Outer	N/A	E. Policies and Laws					Guidelines are useful to inform views about NDI
Miles C et al, 2017	Respiratory	Self-management (specify)	enabler	Not reported	Self-management interventions	• An Internet intervention led to improved understanding of asthma, reduced symptoms and improved compliance, and improved record keeping and performing calculations (HCP).	patient	Innovation	N/A	G. Innovation design					Remote or online delivery is acceptable, cost effective, convenient and reduces stigma
Miles C et al, 2017	Respiratory	Self-management (specify)	barrier	Not reported	Co-morbid conditions	• For patients with a co-morbidity, managing asthma may not be their top priority (P)	patient	IndividualRoles	IndividualCharacteritics	I. Innovation Recipients	C. Opportunity		environmetnal context and resources		Other comorbidity interfere with engagement in NDI
Miles C et al, 2017	Respiratory	Self-management (specify)	barrier	Not reported	Co-morbid conditions	• Comorbid conditions (e.g., mood/memory/pain) can constrain asthma management (e.g., by forgetting to take medications, or reducing physical activity). (P)	patient	IndividualRoles	IndividualCharacteritics	I. Innovation Recipients	C. Opportunity		environmetnal context and resources		Other comorbidity interfere with engagement in NDI
Miles C et al, 2017	Respiratory	Self-management (specify)	barrier	Not reported	Mood disorders and anxiety	• If patients are depressed, they may neglect SM (P)	patient	IndividualRoles	IndividualCharacteritics	I. Innovation Recipients	C. Opportunity		environmetnal context and resources		Other comorbidity interfere with engagement in NDI
Miles C et al, 2017	Respiratory	Self-management (specify)	barrier	Not reported	Mood disorders and anxiety	• Anxiety about asthma can reduce the emotional wellbeing of older adults. (P)	patient	IndividualRoles	IndividualCharacteritics	I. Innovation Recipients	D. Motivation		emotion		Negative emotion (e.g., depression, anxiety) impact general wellbeing, coping and self-esteem
Miles C et al, 2017	Respiratory	Self-management (specify)	barrier	Not reported	Mood disorders and anxiety	• Other stressors (such as employment, housing issues, difficulties with personal relationships and fear of deportation) can lead to stress causing patients to neglect SM or contribute to exacerbations (P)	patient	IndividualRoles	IndividualCharacteritics	I. Innovation Recipients	C. Opportunity		environmetnal context and resources		Personal and family stressors interfere with engagement in NDI
Miles C et al, 2017	Respiratory	Self-management (specify)	barrier	Not reported	Mood disorders and anxiety	• Patients are anxious about the possibility of having a severe asthma attack in public, with bystanders not knowing what to do. (P)	patient	IndividualRoles	IndividualCharacteritics	I. Innovation Recipients	D. Motivation		emotion		Negative emotion (e.g., depression, anxiety) impact general wellbeing, coping and self-esteem
Miles C et al, 2017	Respiratory	Self-management (specify)	barrier	Not reported	Social support	• Family members can unhelpfully over or under react to asthma symptoms. (P)	patient	Inner	N/A	B. Relational connections					Lack of social support from family or friends
Miles C et al, 2017	Respiratory	Self-management (specify)	barrier	Not reported	Social support	• Some patients do not comply with treatment if GP recommendations conflict with opinions of family and traditional healers (P)	patient	IndividualRoles	IndividualCharacteritics	I. Innovation Recipients	D. Motivation		beliefs about consequences		Preference for alternative medicine
Miles C et al, 2017	Respiratory	Self-management (specify)	barrier	Not reported	Social support	• Patients with asthma do not like to impinge on others’ lives. (P)	patient	IndividualRoles	IndividualCharacteritics	I. Innovation Recipients	C. Opportunity		social influences		Concerns about being a burden
Miles C et al, 2017	Respiratory	Self-management (specify)	enabler	Not reported	Social support	• Patient advocates can provide social support to the patient (P)	patient	Inner	N/A	B. Relational connections					External support from advocacy groups or support worker
Miles C et al, 2017	Respiratory	Self-management (specify)	enabler	Not reported	Social support	• Family, friends and co-workers can remind patients to take medication, teach them about asthma, keep them calm during an attack, provide transport to appointments, not smoke inside the house, help with domestic duties when symptoms are increasing and provide emotional support (P)	patient	Inner	N/A	B. Relational connections					Support and encouragement from family and friends
Miles C et al, 2017	Respiratory	Self-management (specify)	enabler	Not reported	Social support	• Patients would like local support groups. (P)	patient	Inner	N/A	B. Relational connections					Engagement with and support from others with the same condition
Miles C et al, 2017	Respiratory	Self-management (specify)	enabler	Not reported	Non-pharmacological methods	• Preventative methods are used to attempt to avoid onset of asthma symptoms (e.g., acupuncture, use of a dehumidifier). (P/C)	patient	IndividualRoles	IndividualCharacteritics	I. Innovation Recipients	D. Motivation		beliefs about consequences		NDI viewed as way to control disease and disease progression
Miles C et al, 2017	Respiratory	Self-management (specify)	enabler	Not reported	Non-pharmacological methods	• Lifestyle changes (e.g., diet weight loss, exercise) are used to attempt to improve asthma control (P)	patient	IndividualRoles	IndividualCharacteritics	I. Innovation Recipients	D. Motivation		beliefs about consequences		NDI viewed as way to control disease and disease progression
Miles C et al, 2017	Respiratory	Self-management (specify)	barrier	Not reported	Access to healthcare	• Patients are sometimes unable to access treatment due to costs of healthcare, insurance and problems accessing medications (P)	patient	Innovation	N/A	H. Innovation cost					Actual or perceived cost associated with intervention
Miles C et al, 2017	Respiratory	Self-management (specify)	barrier	Not reported	Access to healthcare	• Patients experience difficulties in getting appointments in primary care due to long waiting times (P)	local organisation	Inner	N/A	J. Available resources^*					Difficulty accessing NDI service due to availability or appointment times
Miles C et al, 2017	Respiratory	Self-management (specify)	enabler	Not reported	Access to healthcare	• Patient advocates can help patients get appointments (P)	patient	Inner	N/A	B. Relational connections					External support from advocacy groups or support worker
Miles C et al, 2017	Respiratory	Self-management (specify)	enabler	Not reported	Access to healthcare	• Patients find speaking with asthma nurses an effective way to gain access to medical knowledge and ask questions. (P)	patient	Inner	N/A	A3. Work infrastructure**					Role of nurses to support NDI activities
Miles C et al, 2017	Respiratory	Self-management (specify)	barrier	Not reported	Professional factors	• Healthcare professionals experience barriers to implementing guidelines and action plans. These include time restrictions during consultations, lack of support from outside professionals, unclear roles, poor teamwork, and lack of access to lung function testing (HCP)	clinician	Inner	N/A	J. Available resources^*					Insufficient time or staff to adequately provide NDI intervention
Newitt R et al, 2016	Other (specify)	Physical	barrier	Not reported	Body function and structures, activities, participation	impaired body function and structures	patient	IndividualRoles	IndividualCharacteritics	I. Innovation Recipients	C. Opportunity		environmetnal context and resources		Symptom of condition (e.g., pain, fatigue) interfere with engagement in NDI
Newitt R et al, 2016	Other (specify)	Physical	barrier	Not reported	Body function and structures, activities, participation	Fluctuating symptoms and fatigue	patient	IndividualRoles	IndividualCharacteritics	I. Innovation Recipients	C. Opportunity		environmetnal context and resources		Symptom of condition (e.g., pain, fatigue) interfere with engagement in NDI
Newitt R et al, 2016	Other (specify)	Physical	barrier	Not reported	Body function and structures, activities, participation	Other common impairments included muscle weakness, pain, stiffness, bladder and blower problems, depression, thermoregulation and fear of injury.	patient	IndividualRoles	IndividualCharacteritics	I. Innovation Recipients	C. Opportunity		environmetnal context and resources		Symptom of condition (e.g., pain, fatigue) interfere with engagement in NDI
Newitt R et al, 2016	Other (specify)	Physical	barrier	Not reported	Body function and structures, activities, participation	balance and stability	patient	IndividualRoles	IndividualCharacteritics	I. Innovation Recipients	C. Opportunity		environmetnal context and resources		Symptom of condition (e.g., pain, fatigue) interfere with engagement in NDI
Newitt R et al, 2016	Other (specify)	Physical	barrier	Not reported	Body function and structures, activities, participation	lack of mobility, transfers	patient	IndividualRoles	IndividualCharacteritics	I. Innovation Recipients	C. Opportunity		environmetnal context and resources		Symptom of condition (e.g., pain, fatigue) interfere with engagement in NDI
Newitt R et al, 2016	Other (specify)	Physical	barrier	Not reported	Body function and structures, activities, participation	communication difficulties,	patient	Inner	N/A	C. Communication					Poor or ineffective communication between patient and HCP
Newitt R et al, 2016	Other (specify)	Physical	barrier	Not reported	Body function and structures, activities, participation	inability to perform activities of daily living (ADL) and self-care	patient	IndividualRoles	IndividualCharacteritics	I. Innovation Recipients	C. Opportunity		environmetnal context and resources		Symptom of condition (e.g., pain, fatigue) interfere with engagement in NDI
Newitt R et al, 2016	Other (specify)	Physical	barrier	Not reported	Body function and structures, activities, participation	limitations to maximum exertion,	patient	IndividualRoles	IndividualCharacteritics	I. Innovation Recipients	C. Opportunity		environmetnal context and resources		Symptom of condition (e.g., pain, fatigue) interfere with engagement in NDI
Newitt R et al, 2016	Other (specify)	Physical	barrier	Not reported	Body function and structures, activities, participation	lack of social connectedness,	patient	Inner	N/A	B. Relational connections					Lack of social support from family or friends
Newitt R et al, 2016	Other (specify)	Physical	barrier	Not reported	Body function and structures, activities, participation	dissatisfaction with modified sport and loss of sport skills.	patient	IndividualRoles	IndividualCharacteritics	I. Innovation Recipients	D. Motivation		social/professional role and identity	emotion	Loss of identity or capacity as a result of health condition
Newitt R et al, 2016	Other (specify)	Physical	enabler	Not reported	Body function and structures, activities, participation	maintenance of function and weight control followed by prevention of secondary conditions such as high cholesterol and UTI.	patient	IndividualRoles	IndividualCharacteritics	I. Innovation Recipients	D. Motivation		reinforcemet		Health improvements seen as result of engagement with NDI, prompting further engagement
Newitt R et al, 2016	Other (specify)	Physical	enabler	Not reported	Body function and structures, activities, participation	maintaining independence (from engaging in PA)	patient	IndividualRoles	IndividualCharacteritics	I. Innovation Recipients	D. Motivation		social/professional role and identity		Engagement with non-drug intervention doesn’t interfere with ‘normal’ function, sense of self or identity
Newitt R et al, 2016	Other (specify)	Physical	enabler	Not reported	Body function and structures, activities, participation	improved function with ADLs and instrumental ADLs	patient	IndividualRoles	IndividualCharacteritics	I. Innovation Recipients	D. Motivation		reinforcemet		Health improvements seen as result of engagement with NDI, prompting further engagement
Newitt R et al, 2016	Other (specify)	Physical	enabler	Not reported	Body function and structures, activities, participation	creating a flexible routine.	patient	IndividualRoles	IndividualCharacteritics	I. Innovation Recipients	B. Capability		behavioural regulation		Day to day routine that enables and prioritises disease management with non-drug intervention
Newitt R et al, 2016	Other (specify)	Physical	barrier	Not reported	environmental factors	inaccessible buildings and pools	patient	Inner	N/A	A1. Physical infrastructure**					Accessibility of facilities, including parking
Newitt R et al, 2016	Other (specify)	Physical	barrier	Not reported	environmental factors	long distances to travel to accessible facilities	patient	Outer	N/A	C. Local conditions					Difficulties with transport (e.g., long distances to access suitable facilities)
Newitt R et al, 2016	Other (specify)	Physical	barrier	Not reported	environmental factors	no rest places near equipment or rails to hold onto	patient	Inner	N/A	J3. Materials and equipment^**					Facilities in NDI environment do not accommodate for needs associated with health condition (e.g., wait times, lack of resting places or hand holds)
Newitt R et al, 2016	Other (specify)	Physical	barrier	Not reported	environmental factors	lack of information on PA for individuals with a NMS condition, for example, where to exercise, how to exercise and the physical and medical consequences of exercise.	patient	Inner	N/A	J3. Materials and equipment^**					Lack of patient education materials
Newitt R et al, 2016	Other (specify)	Physical	barrier	Not reported	environmental factors	lack of finances,	patient	IndividualRoles	IndividualCharacteritics	I. Innovation Recipients	C. Opportunity		environmetnal context and resources		Personal financial disadvantage
Newitt R et al, 2016	Other (specify)	Physical	barrier	Not reported	environmental factors	lack of transport,	patient	Outer	N/A	C. Local conditions					Difficulties with transport (e.g., long distances to access suitable facilities)
Newitt R et al, 2016	Other (specify)	Physical	barrier	Not reported	environmental factors	lack of health professional and fitness trainer knowledge and	clinician	IndividualRoles	IndividualCharacteritics	H. Innovation Deliverers	B. Capability		knowledge		Lack of knowledge or awareness of disease and/or management of disease
Newitt R et al, 2016	Other (specify)	Physical	barrier	Not reported	environmental factors	negative societal attitudes.	patient	Outer	N/A	B. Local attitudes					Negative societal attitudes or pressures
Newitt R et al, 2016	Other (specify)	Physical	enabler	Not reported	environmental factors	social support - support from family, friends, co-workers and an exercise buddy facilitated participation in PA	patient	Inner	N/A	B. Relational connections					Support and encouragement from family and friends
Newitt R et al, 2016	Other (specify)	Physical	enabler	Not reported	environmental factors	like-minded peers	patient	Inner	N/A	B. Relational connections					Engagement with and support from others with the same condition
Newitt R et al, 2016	Other (specify)	Physical	enabler	Not reported	environmental factors	team support and inclusive exercise groups	patient	Innovation	N/A	G. Innovation design					Group intervention in community setting
Newitt R et al, 2016	Other (specify)	Physical	enabler	Not reported	environmental factors	safe exercise equipment,	patient	Inner	N/A	J3. Materials and equipment^**					Safe equipment and environment to complete NDI
Newitt R et al, 2016	Other (specify)	Physical	enabler	Not reported	environmental factors	safe environment and safety devices,	patient	Inner	N/A	J3. Materials and equipment^**					Safe equipment and environment to complete NDI
Newitt R et al, 2016	Other (specify)	Physical	enabler	Not reported	environmental factors	assistance and encouragement from health professionals in rehabilitation,	clinician	Inner	N/A	B. Relational connections					High quality relationship between patient and clinician
Newitt R et al, 2016	Other (specify)	Physical	enabler	Not reported	environmental factors	physician recommendation,	clinician	IndividualRoles	IndividualCharacteritics	H. Innovation Deliverers	D. Motivation		social/professional role and identity		HCPs perceive delivery of non-drug intervention to be a part of their role, and act on this
Newitt R et al, 2016	Other (specify)	Physical	enabler	Not reported	environmental factors	prioritising and scheduling PA,	patient	IndividualRoles	IndividualCharacteritics	I. Innovation Recipients	B. Capability		behavioural regulation		Day to day routine that enables and prioritises disease management with non-drug intervention
Newitt R et al, 2016	Other (specify)	Physical	enabler	Not reported	environmental factors	caregiver patience,	patient	Inner	N/A	B. Relational connections					Support and encouragement from family and friends
Newitt R et al, 2016	Other (specify)	Physical	enabler	Not reported	environmental factors	the diagnosis of a condition as a trigger for commencing or increasing PA and	patient	IndividualRoles	IndividualCharacteritics	I. Innovation Recipients	D. Motivation		intentions		Diagnosis of health condition triggers engagement in NDI
Newitt R et al, 2016	Other (specify)	Physical	enabler	Not reported	environmental factors	having a dog.	patient	IndividualRoles	IndividualCharacteritics	I. Innovation Recipients	C. Opportunity		environmetnal context and resources		Having a pet (
Newitt R et al, 2016	Other (specify)	Physical	barrier	Not reported	personal factors	feelings of self-consciousness, embarrassment, anxiety, frustration, anger, vulnerability, sadness, hopelessness and feeling uncomfortable in a new environment	patient	IndividualRoles	IndividualCharacteritics	I. Innovation Recipients	D. Motivation		emotion		Negative emotion (e.g., depression, anxiety) impact general wellbeing, coping and self-esteem
Newitt R et al, 2016	Other (specify)	Physical	barrier	Not reported	personal factors	coming to terms with a loss of their able identity and making a social comparison to able-bodied exercisers or their former able-self	patient	IndividualRoles	IndividualCharacteritics	I. Innovation Recipients	D. Motivation		social/professional role and identity	emotion	Loss of identity or capacity as a result of health condition
Newitt R et al, 2016	Other (specify)	Physical	enabler	Not reported	personal factors	goal setting and achieving,	patient	IndividualRoles	IndividualCharacteritics	I. Innovation Recipients	D. Motivation		goals		Making plans and setting goals around disease management and NDI
Newitt R et al, 2016	Other (specify)	Physical	enabler	Not reported	personal factors	enjoyment, feeling good,	patient	IndividualRoles	IndividualCharacteritics	I. Innovation Recipients	D. Motivation		emotion		Feeling positive and safe when engaging in NDI
Newitt R et al, 2016	Other (specify)	Physical	enabler	Not reported	personal factors	feeling ‘‘normal’’,	patient	IndividualRoles	IndividualCharacteritics	I. Innovation Recipients	D. Motivation		social/professional role and identity		Engagement with non-drug intervention doesn’t interfere with ‘normal’ function, sense of self or identity
Newitt R et al, 2016	Other (specify)	Physical	enabler	Not reported	personal factors	motivation and	patient	IndividualRoles	IndividualCharacteritics	I. Innovation Recipients	D. Motivation		goals		Motivated to engage in NDI
Newitt R et al, 2016	Other (specify)	Physical	enabler	Not reported	personal factors	optimism.	patient	IndividualRoles	IndividualCharacteritics	I. Innovation Recipients	D. Motivation		optimism		Attitude of positivity and optimism towards NDI and disease management
Newitt R et al, 2016	Other (specify)	Physical	enabler	Not reported	personal factors	form of escapism, an emotional outlet and playing a pivotal role in redefining self.	patient	IndividualRoles	IndividualCharacteritics	I. Innovation Recipients	D. Motivation		social/professional role and identity		Engagement with non-drug intervention doesn’t interfere with ‘normal’ function, sense of self or identity
Newitt R et al, 2016	Other (specify)	Physical	enabler	Not reported	personal factors	wellness philosophy and a ‘‘move it or lose it’’ belief	patient	IndividualRoles	IndividualCharacteritics	I. Innovation Recipients	D. Motivation		beliefs about consequences		NDI viewed as way to control disease and disease progression
Newitt R et al, 2016	Other (specify)	Physical	enabler	Not reported	personal factors	improved appearance,	patient	IndividualRoles	IndividualCharacteritics	I. Innovation Recipients	D. Motivation		reinforcemet		Health improvements seen as result of engagement with NDI, prompting further engagement
Newitt R et al, 2016	Other (specify)	Physical	enabler	Not reported	personal factors	feelings of accomplishment and	patient	IndividualRoles	IndividualCharacteritics	I. Innovation Recipients	D. Motivation		reinforcemet		Health improvements seen as result of engagement with NDI, prompting further engagement
Newitt R et al, 2016	Other (specify)	Physical	enabler	Not reported	personal factors	learning to accept assistance	patient	IndividualRoles	IndividualCharacteritics	I. Innovation Recipients	D. Motivation		social/professional role and identity		Support and encouragement from family and friends
Kanavaki AM et al, 2017	musculoskeletal	Physical	barrier	Not reported	social environment	Social comparison as demotivating	patient	IndividualRoles	IndividualCharacteritics	I. Innovation Recipients	C. Opportunity		social influences		Comparison of self to others	additional barrier not found in Hurley 2018
Kanavaki AM et al, 2017	musculoskeletal	Physical	enabler	Not reported	physical health	PA for mobility, symptom relief and health (PA to maintain mobility; PA for symptom relief; PA for health)	patient	IndividualRoles	IndividualCharacteritics	I. Innovation Recipients	D. Motivation		beliefs about consequences		NDI viewed as way to control disease and disease progression	additional enabler not found in Hurley 2018
Kanavaki AM et al, 2017	musculoskeletal	Physical	enabler	Not reported	Intrapersonal/ psychological factors (Experience and beliefs about PA and OA)	Exercise as beneficial	patient	IndividualRoles	IndividualCharacteritics	I. Innovation Recipients	D. Motivation	TDF; beliefs about consequences	beliefs about consequences		NDI viewed as way to control disease and disease progression	additional enabler not found in Hurley 2018
Kanavaki AM et al, 2017	musculoskeletal	Physical	enabler	Not reported	Intrapersonal/ psychological factors (behavioural regulation and attitude)	Adjustments, prioritisation and personal effort (adjusting PAs; prioritising PA; personal responsibility and effort in being physically active)	patient	Innovation	N/A	D. Innovation adaptability					Flexible, tailored or personalised interventions facilitate acceptability of and engagement in intervention	additional enabler not found in Hurley 2018
Spenceley SM et al, 2006	Diabetes	Self-management (specify)	barrier	Not reported	barriers	language barriers	patient	Outer	N/A	C. Local conditions					Language or cultural barriers	additional barrier not found in Othman 2020
Spenceley SM et al, 2006	Diabetes	Self-management (specify)	barrier	Not reported	barriers	confusion about insurance coverage	patient	Inner	N/A	K. Access to knowledge and information^					Personal and family stressors interfere with engagement in NDI	additional barrier not found in Othman 2020
Spenceley SM et al, 2006	Diabetes	Self-management (specify)	barrier	Not reported	barriers	discrimination	patient	Inner	N/A	D2. Recipient-Centredness**					Poor or discriminatory HCP attitude of towards patient	additional barrier not found in Othman 2020
Spenceley SM et al, 2006	Diabetes	Self-management (specify)	barrier	Not reported	barriers	Cultural beliefs; advice in conflict with cultural values, rituals, and social roles	patient	Outer	N/A	C. Local conditions					Language or cultural barriers	additional barrier not found in Othman 2020
Spenceley SM et al, 2006	Diabetes	Self-management (specify)	barrier	Not reported	barriers	lack of continuity of care; lack of ongoing education in regimen modification	clinician	Inner	N/A	B. Relational connections					Poor relationship between patient and HCP due to care provision, disagreement or lack of trust	additional barrier not found in Othman 2020
Spenceley SM et al, 2006	Diabetes	Self-management (specify)	barrier	Not reported	barriers	lack of access to health care; little or no access to services	patient	Inner	N/A	J. Available resources^*					Difficulty accessing NDI service due to availability or appointment times	additional barrier not found in Othman 2020
Spenceley SM et al, 2006	Diabetes	Self-management (specify)	barrier	Not reported	barriers	lack of instruction	patient	Inner	N/A	J3. Materials and equipment^**					Lack of patient education materials	additional barrier not found in Othman 2020
Spenceley SM et al, 2006	Diabetes	Self-management (specify)	barrier	Not reported	barriers	low self-esteem	patient	IndividualRoles	IndividualCharacteritics	I. Innovation Recipients	D. Motivation		social/professional role and identity		Loss of identity or capacity as a result of health condition	additional barrier not found in Othman 2020
Spenceley SM et al, 2006	Diabetes	Self-management (specify)	barrier	Not reported	barriers	social isolation	patient	Inner	N/A	B. Relational connections					Lack of social support from family or friends	additional barrier not found in Othman 2020
Spenceley SM et al, 2006	Diabetes	Self-management (specify)	barrier	Not reported	barriers	rigid, burdensome regimens conflicting with life priorities and with other regimens	patient	IndividualRoles	IndividualCharacteritics	I. Innovation Recipients	C. Opportunity		environmetnal context and resources		High demands of NDI limit engagement	additional barrier not found in Othman 2020
Spenceley SM et al, 2006	Diabetes	Self-management (specify)	barrier	Not reported	barriers	unrealistic provider goals	clinician	Inner	N/A	B. Relational connections					Poor relationship between patient and HCP due to care provision, disagreement or lack of trust	additional barrier not found in Othman 2020
Spenceley SM et al, 2006	Diabetes	Self-management (specify)	barrier	Not reported	barriers	sociocultural pressures	patient	Outer	N/A	G. External pressure*					Sociocultural pressure related to diet, culture or gender roles	additional barrier not found in Othman 2020
Spenceley SM et al, 2006	Diabetes	Self-management (specify)	barrier	Not reported	barriers	inability to use tools	patient	IndividualRoles	IndividualCharacteritics	I. Innovation Recipients	B. Capability		skills		Lack of skills to effectively self-manage disease	additional barrier not found in Othman 2020
Spenceley SM et al, 2006	Diabetes	Self-management (specify)	barrier	Not reported	barriers	environmental or personal barriers to exercise	patient	IndividualRoles	IndividualCharacteritics	I. Innovation Recipients	C. Opportunity		environmetnal context and resources		Personal and family stressors interfere with engagement in NDI	additional barrier not found in Othman 2020
Spenceley SM et al, 2006	Diabetes	Self-management (specify)	barrier	Not reported	barriers	situational challenges to blood sugar control	patient	IndividualRoles	IndividualCharacteritics	I. Innovation Recipients	C. Opportunity		environmetnal context and resources		High demands of NDI limit engagement	additional barrier not found in Othman 2020
Spenceley SM et al, 2006	Diabetes	Self-management (specify)	enabler	Not reported	enablers	Realizing benefits of self-care	patient	IndividualRoles	IndividualCharacteritics	I. Innovation Recipients	D. Motivation		reinforcemet		Health improvements seen as result of engagement with NDI, prompting further engagement	additional enabler not found in Othman 2020
Spenceley SM et al, 2006	Diabetes	Self-management (specify)	enabler	Not reported	enablers	comparing self with positive and negative self-care examples in others	patient	IndividualRoles	IndividualCharacteritics	I. Innovation Recipients	C. Opportunity		social influences		Comparison of self to others	additional enabler not found in Othman 2020
Spenceley SM et al, 2006	Diabetes	Self-management (specify)	enabler	Not reported	enablers	Fear of complications	patient	IndividualRoles	IndividualCharacteritics	I. Innovation Recipients	D. Motivation		emotion		Negative emotion (e.g., guilt, shame) motivated engagement with NDI	additional enabler not found in Othman 2020
Spenceley SM et al, 2006	Diabetes	Self-management (specify)	barrier	Not reported	enablers	losing faith in health professional’s ability to manage the disease	patient	Inner	N/A	B. Relational connections					Poor relationship between patient and HCP due to care provision, disagreement or lack of trust	additional enabler not found in Othman 2020
Spenceley SM et al, 2006	Diabetes	Self-management (specify)	enabler	Not reported	enablers	“routinization” of self-care	patient	IndividualRoles	IndividualCharacteritics	I. Innovation Recipients	B. Capability		behavioural regulation		Day to day routine that enables and prioritises disease management with non-drug intervention	additional enabler not found in Othman 2020
Spenceley SM et al, 2006	Diabetes	Self-management (specify)	enabler	Not reported	enablers	Strong connections to social networks	patient	Inner	N/A	B. Relational connections					Support and encouragement from family and friends	additional enabler not found in Othman 2020
Spencer A et al, 2012	Cardiovascular	Nutrition	barrier	Not reported	Nutritional counseling given by healthcare providers	complexity of nutritional information received from a provider and	clinician	Innovation	N/A	F. Innovation complexity					Intervention contains mixed messages or counterintuitive information
Spencer A et al, 2012	Cardiovascular	Nutrition	barrier	Not reported	Nutritional counseling given by healthcare providers	lack of nutritional counseling	clinician	Inner	N/A	J. Available resources^*					Insufficient time or staff to adequately provide NDI intervention
Spencer A et al, 2012	Cardiovascular	Nutrition	barrier	Not reported	Nutritional counseling given by healthcare providers	Participants also felt that clinicians were not trained to give nutritional counseling because clinicians frequently prescribed medications rather than offering counseling.	clinician	IndividualRoles	IndividualCharacteritics	H. Innovation Deliverers	B. Capability		skills		Lack of skills to clearly and effectively communicate about risk or lifestyle changes
Spencer A et al, 2012	Cardiovascular	Nutrition	barrier	Not reported	Nutritional counseling given by healthcare providers	nutritional teaching from clinicians was often indirect, diffi cult to understand, and not always practical	clinician	IndividualRoles	IndividualCharacteritics	H. Innovation Deliverers	B. Capability		skills		Lack of skills to clearly and effectively communicate about risk or lifestyle changes
Spencer A et al, 2012	Cardiovascular	Nutrition	barrier	Not reported	Knowledge of HTN and DASH diet	lack of HTN knowledge	patient	IndividualRoles	IndividualCharacteritics	I. Innovation Recipients	B. Capability		knowledge		Lack of knowledge or awareness of disease and/or management of disease
Spencer A et al, 2012	Cardiovascular	Nutrition	barrier	Not reported	Knowledge of HTN and DASH diet	lack of DASH diet knowledge	patient	IndividualRoles	IndividualCharacteritics	I. Innovation Recipients	B. Capability		knowledge		Lack of knowledge about non-drug interventions or conservative management
Spencer A et al, 2012	Cardiovascular	Nutrition	barrier	Not reported	Knowledge of HTN and DASH diet	disbelief that one has HTN as a barrier to following dietary recommendations	patient	IndividualRoles	IndividualCharacteritics	I. Innovation Recipients	D. Motivation		beliefs about consequences		Disbelief or denial about diagnosis inhibited engagement in NDI
Spencer A et al, 2012	Cardiovascular	Nutrition	barrier	Not reported	Ethnic and demographic barriers	inadequate access to healthy foods in high-risk urban communities	patient	Outer	N/A	C. Local conditions					Lack of available goods or services to access NDI
Spencer A et al, 2012	Cardiovascular	Nutrition	barrier	Not reported	Ethnic and demographic barriers	perceived cost of the DASH diet	patient	Innovation	N/A	H. Innovation cost					Actual or perceived cost associated with interventio
Spencer A et al, 2012	Cardiovascular	Nutrition	barrier	Not reported	Ethnic and demographic barriers	diffi cult and expensive to cook a separate healthy meal for themselves while preparing the usual foods for the family	patient	IndividualRoles	IndividualCharacteritics	I. Innovation Recipients	C. Opportunity		environmetnal context and resources	skills	Personal and family stressors interfere with engagement in NDI
Spencer A et al, 2012	Cardiovascular	Nutrition	barrier	Not reported	Ethnic and demographic barriers	unsure about making fi nancial sacrifi ces to follow a diet that they believed might or might not control HTN	patient	Innovation	N/A	H. Innovation cost					Actual or perceived cost associated with intervention
Spencer A et al, 2012	Cardiovascular	Nutrition	barrier	Not reported	Ethnic and demographic barriers	african American food patterns not coinciding to the DASH diet. Participants expressed concerns about forgoing familiar ethnic foods and reported how diffi cult their therapeutic diets made it to eat with and cook for friends and family	patient	Outer	N/A	G. External pressure*					Sociocultural pressure related to diet, culture or gender roles
Havas K et al, 2016	Renal	Self-management (specify)	enabler	Not reported	DISEASE-SPECIFIC KNOWLEDGE	disease-specific knowledge as an important factor in effective self-management	patient	IndividualRoles	IndividualCharacteritics	I. Innovation Recipients	B. Capability		knowledge		Knowledge about the disease and/or disease management
Havas K et al, 2016	Renal	Self-management (specify)	enabler	Not reported	MANAGING MEDICATIONS	Knowledge about and adherence with medications are areas of importance for people with CKD	patient	IndividualRoles	IndividualCharacteritics	I. Innovation Recipients	B. Capability		knowledge	skills	Knowledge about the disease and/or disease management
Havas K et al, 2016	Renal	Self-management (specify)	enabler	Not reported	ENGAGING AND SUSTAINING SOCIAL SUPPORT	ndividuals’ desire for assistance in engaging with friends, family and community groups	patient	Inner	N/A	B. Relational connections					Support and encouragement from family and friends
Havas K et al, 2016	Renal	Self-management (specify)	enabler	Not reported	ENGAGING AND SUSTAINING SOCIAL SUPPORT	family and friends provide practical and emotional support and facilitate self-management	patient	Inner	N/A	B. Relational connections					Support and encouragement from family and friends
Havas K et al, 2016	Renal	Self-management (specify)	barrier	Not reported	ENGAGING AND SUSTAINING SOCIAL SUPPORT	unsupportive family and friends are a barrier to self-management	patient	Inner	N/A	B. Relational connections					Lack of social support from family or friends
Havas K et al, 2016	Renal	Self-management (specify)	enabler	Not reported	ENGAGING AND SUSTAINING SOCIAL SUPPORT	Interaction with others with CKD can also facilitate selfmanagement	patient	Inner	N/A	B. Relational connections					Engagement with and support from others with the same condition
Havas K et al, 2016	Renal	Self-management (specify)	enabler	Not reported	MAINTAINING SOCIAL AND OCCUPATIONAL ROLES	being able to selfmanage without sacrificing roles in life	patient	IndividualRoles	IndividualCharacteritics	I. Innovation Recipients	D. Motivation		social/professional role and identity		Engagement with non-drug intervention doesn’t interfere with ‘normal’ function, sense of self or identity
Havas K et al, 2016	Renal	Self-management (specify)	barrier	Not reported	MODIFYING LIFESTYLE	adherence to strict guidelines pertaining todiet and fluid consumption	patient	IndividualRoles	IndividualCharacteritics	H. Innovation Deliverers	B. Capability		behavioural regulation		Difficulties adhering to disease management program that uses non-drug intervention
Havas K et al, 2016	Renal	Self-management (specify)	barrier	Not reported	MODIFYING LIFESTYLE	confusing dietary guidelines	patient	Outer	N/A	E. Policies and Laws					Attitudes towards, awareness of, and complexity of guidelines
Havas K et al, 2016	Renal	Self-management (specify)	enabler	Not reported	MODIFYING LIFESTYLE	wanting practical dietary advice that can be implemented in daily life regarding food preparation and avoidance	patient	Inner	N/A	J3. Materials and equipment^**					Relevant patient education materials
Havas K et al, 2016	Renal	Self-management (specify)	enabler	Not reported	MODIFYING LIFESTYLE	training in fluid selfmanagement	patient	IndividualRoles	IndividualCharacteritics	I. Innovation Recipients	B. Capability		skills		Skills to effectively self-manage disease
Havas K et al, 2016	Renal	Self-management (specify)	barrier	Not reported	MODIFYING LIFESTYLE	adherence to fluid guidelines difficult	patient	IndividualRoles	IndividualCharacteritics	I. Innovation Recipients	B. Capability		behavioural regulation		Difficulties adhering to disease management program that uses non-drug intervention
Havas K et al, 2016	Renal	Self-management (specify)	enabler	Not reported	DEVELOPING AND SUSTAINING A POSITIVE ATTITUDE AND CARING FOR MENTAL AND PHYSICAL WELLBEING	importanceof keeping a positive attitude, with successful CKD self-managers taking an optimistic view of their health	patient	IndividualRoles	IndividualCharacteritics	I. Innovation Recipients	D. Motivation		optimism		Attitude of positivity and optimism towards NDI and disease management
Havas K et al, 2016	Renal	Self-management (specify)	enabler	Not reported	DEVELOPING AND SUSTAINING A POSITIVE ATTITUDE AND CARING FOR MENTAL AND PHYSICAL WELLBEING	Positive belief in one’s ability to selfmanage	patient	IndividualRoles	IndividualCharacteritics	I. Innovation Recipients	D. Motivation		belief about capabilitites		Self-efficacy and confidence to self-manage disease with non-drug intervention
Havas K et al, 2016	Renal	Self-management (specify)	enabler	Not reported	DEVELOPING AND SUSTAINING A POSITIVE ATTITUDE AND CARING FOR MENTAL AND PHYSICAL WELLBEING	Optimism also facilitates coping with medication regimens	patient	IndividualRoles	IndividualCharacteritics	I. Innovation Recipients	D. Motivation		optimism		Attitude of positivity and optimism towards NDI and disease management
Havas K et al, 2016	Renal	Self-management (specify)	barrier	Not reported	DEVELOPING AND SUSTAINING A POSITIVE ATTITUDE AND CARING FOR MENTAL AND PHYSICAL WELLBEING	lack confidence and optimism	patient	IndividualRoles	IndividualCharacteritics	I. Innovation Recipients	D. Motivation		belief about capabilitites	optimism	Low self-efficacy and confidence to manage disease
Havas K et al, 2016	Renal	Self-management (specify)	enabler	Not reported	DEVELOPING AND SUSTAINING A POSITIVE ATTITUDE AND CARING FOR MENTAL AND PHYSICAL WELLBEING	taking care of overall health (physical and/or mental) has in self-management behaviour	patient	IndividualRoles	IndividualCharacteritics	I. Innovation Recipients	B. Capability		behavioural regulation		Day to day routine that enables and prioritises disease management with non-drug intervention
Havas K et al, 2016	Renal	Self-management (specify)	both	Not reported	BUILDING AND SUSTAINING EFFECTIVE RELATIONSHIPS WITH HCPs	Poor relationships and communication with HCP	(clinician patient interaction)	Inner	N/A	B. Relational connections					Poor relationship between patient and HCP due to care provision, disagreement or lack of trust
Havas K et al, 2016	Renal	Self-management (specify)	enabler	Not reported	ESTABLISHING ROUTINE AND PLANNING AHEAD	getting into good routines and using reminder systems (e.g. phone alarms, pill boxes)	patient	IndividualRoles	IndividualCharacteritics	I. Innovation Recipients	B. Capability		behavioural regulation		Day to day routine that enables and prioritises disease management with non-drug intervention
Havas K et al, 2016	Renal	Self-management (specify)	enabler	Not reported	ACTIVELY PARTICIPATING IN HEALTHCARE	importance of taking control and being an active participant in their healthcare.	patient	IndividualRoles	IndividualCharacteritics	I. Innovation Recipients	D. Motivation		belief about capabilitites		Self-efficacy and confidence to self-manage disease with non-drug intervention
Havas K et al, 2016	Renal	Self-management (specify)	enabler	Not reported	RECOGNISING AND EFFECTIVELY RESPONDING TO SYMPTOMS	ability to notice symptoms, identify causes and begin treatment is essential in effective CKD selfmanagement	patient	IndividualRoles	IndividualCharacteritics	I. Innovation Recipients	B. Capability		skills		Skills to effectively self-manage disease
Trappes-Lomax T, 2016	Other (specify)	Self-management (specify)	enabler	Not reported	enabling factors	Flexible, collaborative, individualised support.	clinician	Innovation	N/A	D. Innovation adaptability					Flexible, tailored or personalised interventions facilitate acceptability of and engagement in intervention	Additional factor not identified in Nguyen 2022
Trappes-Lomax T, 2016	Other (specify)	Self-management (specify)	enabler	Not reported	enabling factors	Easily available, reliable, timely information, reinforced by education.	local organisation	Inner	N/A	J3. Materials and equipment^**					Relevant patient education materials	Additional factor not identified in Nguyen 2022
Trappes-Lomax T, 2016	Other (specify)	Self-management (specify)	barrier	Not reported	Patient-related barriers.	individual coping ability may be affected by feelings of fear, loss, or stigmatisation	patient	IndividualRoles	IndividualCharacteritics	I. Innovation Recipients	D. Motivation		emotion		Negative emotion (e.g., depression, anxiety) impact general wellbeing, coping and self-esteem	Additional factor not identified in Nguyen 2022
Trappes-Lomax T, 2016	Other (specify)	Self-management (specify)	barrier	Not reported	Patient-related barriers.	low self-esteem and depression;	patient	IndividualRoles	IndividualCharacteritics	I. Innovation Recipients	D. Motivation		emotion		Negative emotion (e.g., depression, anxiety) impact general wellbeing, coping and self-esteem	Additional factor not identified in Nguyen 2022
Trappes-Lomax T, 2016	Other (specify)	Self-management (specify)	barrier	Not reported	Patient-related barriers.	low family support, difficulties with personal relationships	patient	Inner	N/A	B. Relational connections					Lack of social support from family or friends	Additional factor not identified in Nguyen 2022
Trappes-Lomax T, 2016	Other (specify)	Self-management (specify)	barrier	Not reported	GP-related barriers	GP attitude towards self-care. patients see self-care as part of everyday life whilst GPs see it as a medical add-on	clinician	IndividualRoles	IndividualCharacteritics	H. Innovation Deliverers	D. Motivation		beliefs about consequences		Belief that using a non-drug intervention is useless or harmful	Additional factor not identified in Nguyen 2022
Trappes-Lomax T, 2016	Other (specify)	Self-management (specify)	barrier	Not reported	GP-related barriers	nurses lacked confidence in dealing with “expert” patients, fearing litigation and loss of professional role	clinician	IndividualRoles	IndividualCharacteritics	H. Innovation Deliverers	D. Motivation		belief about capabilitites	social/professional role and identity	Low self-efficacy and confidence to manage disease	Additional factor not identified in Nguyen 2022
Trappes-Lomax T, 2016	Other (specify)	Self-management (specify)	barrier	Not reported	Health system barriers.	present systems inhibit self-care support. Problems included: pressures to reduce consultation times and frequency (Mackichan et al., 2011); inflexible service boundaries; quality standards incentivising data collection rather than responsiveness to need; policies which fail to prioritise support for self-care (Cocksedge et al., 2011) and performance targets which actively discourage continuity (…	local organisation	Inner	N/A	J. Available resources^*					Insufficient time or staff to adequately provide NDI intervention	Additional factor not identified in Nguyen 2022
Trappes-Lomax T, 2016	Other (specify)	Self-management (specify)	barrier	Not reported	Health system barriers.	break down “silos” of care ( Johnston et al., 2012), modify the context in which GPs operate (Blakeman et al., 2006), reduce service fragmentation (Yen et al., 2011),	health system	Inner	N/A	B. Relational connections					Poor or fragmented connections between different healthcare providers, including referral pathways	Additional factor not identified in Nguyen 2022
Trappes-Lomax T, 2016	Other (specify)	Self-management (specify)	barrier	Not reported	Health system barriers.	establish better links between primary, secondary and community-based resources (Nagelkerk et al., 2006)	health system	Inner	N/A	B. Relational connections					Poor or fragmented connections between different healthcare providers, including referral pathways	Additional factor not identified in Nguyen 2022
